# Supplementary material for: Synthesis and versatile reactivity of scandium phosphinophosphinidene complexes
Source: Nat Commun. 2020 Jun 9;11:2916. doi: 10.1038/s41467-020-16773-w (PMC7283324; doi:10.1038/s41467-020-16773-w)
Supplement: Supplementary file 4 — Supplementary Data 1 [file 41467_2020_16773_MOESM4_ESM.txt]

! Complex 1 with THF coordinated !

  154
scf done: -2654.029340
 C     7.375980     9.458943    13.265997
 C     6.562280     8.961047    12.218580
 C     5.693848     9.836178    11.520668
 C     5.630594    11.178412    11.907292
 C     6.398192    11.662727    12.960282
 C     7.266200    10.805823    13.627375
 N     6.611793     7.600317    11.813315
 C     7.649676     7.177146    10.888172
 C     7.379085     5.706255    10.620081
 N     7.091094     5.140911    11.930978
 C     7.208761     3.752000    12.201031
 C     6.553213     2.764872    11.424569
 C     6.812728     1.414522    11.692291
 C     7.646038     1.024464    12.730191
 C     8.251462     1.996456    13.520856
 C     8.059546     3.356105    13.269675
 C     5.584333     3.106567    10.301989
 C     4.260769     2.342929    10.419801
 C     8.829014     4.390289    14.077388
 C     9.079935     3.981755    15.532447
 C     4.872515     9.352086    10.339189
 C     5.401257     9.949292     9.025626
 C     8.403096     8.591069    13.975742
 C     8.122495     8.471595    15.478657
 P     6.015848     6.253937    12.900086
 P     3.799813     5.894022    12.269230
Sc     2.339714     5.666621    14.142159
 N     0.854588     4.105006    13.994517
 C     0.983791     2.876490    13.254431
 C     0.397376     2.776614    11.973011
 C     0.479003     1.557452    11.293573
 C     1.136456     0.463217    11.839340
 C     1.749671     0.588707    13.078730
 C     1.691277     1.781884    13.804521
 C    -0.286881     3.948807    11.287926
 C     0.469151     4.331238    10.006934
 C     2.436096     1.858707    15.129289
 C     3.952813     1.827634    14.885961
 O     3.322416     5.357239    16.066788
 C     2.657584     5.224666    17.356306
 C     3.749955     4.790507    18.323101
 C     4.997508     5.443403    17.722903
 C     4.777604     5.251860    16.233277
 N     0.804475     7.155702    14.441911
 C     0.863522     8.543704    14.069524
 C     1.685328     9.442855    14.785666
 C     1.727562    10.780892    14.383952
 C     0.968947    11.238745    13.314961
 C     0.161072    10.346874    12.621888
 C     0.093775     8.995638    12.973282
 C     2.541437     9.000914    15.961036
 C     4.019475     8.924512    15.554887
 C    -0.790153     8.068929    12.152794
 C    -2.267357     8.487203    12.197902
 C     6.219569     2.864928     8.923759
 C    10.153989     4.726486    13.377086
 C    -0.174528     6.763711    15.267391
 C    -0.526017     5.418033    15.512164
 C    -0.176608     4.224451    14.836099
 C    -1.082252     3.040158    15.089058
 C    -1.009365     7.803307    15.981695
 C     2.362008     9.890102    17.199429
 C    -0.295784     7.985735    10.702205
 C    -1.767017     3.665443    10.993792
 C     2.029179     0.752926    16.114304
 C     3.378534     9.643425    10.506127
 C     9.829200     9.105192    13.727428
 H     1.012139    12.283447    13.020012
 H     2.369145    11.475514    14.918912
 H     2.215835     7.991859    16.241519
 H     2.739870    10.903030    17.027526
 H     2.920457     9.478940    18.048063
 H     1.310709     9.975276    17.493440
 H     4.167913     8.260226    14.695363
 H     4.635239     8.565776    16.388141
 H     4.399333     9.908292    15.261681
 H     0.022557     1.471177    10.311183
 H     2.190965     2.819152    15.596782
 H     2.548698     0.883182    17.070445
 H     2.294211    -0.239660    15.735958
 H     4.256117     0.885974    14.417667
 H     4.501126     1.912730    15.831810
 H     4.271246     2.634198    14.217167
 H    -0.240476     4.806184    11.966821
 H     1.504102     4.606441    10.232308
 H    -0.011811     5.183091     9.516071
 H     7.591007     7.761502     9.959640
 H     8.665001     7.306804    11.304259
 H     8.256138     5.208811    10.190928
 H     6.545645     5.618147     9.906969
 H     7.884912    11.193561    14.433859
 H     6.332142    12.708581    13.250739
 H     4.966090    11.853982    11.374218
 H     4.991865     8.264430    10.304704
 H     2.989962     9.171625    11.412031
 H     2.821219     9.241901     9.652435
 H     3.171326    10.718839    10.559493
 H     4.852022     9.541539     8.169295
 H     6.464543     9.731606     8.879955
 H     5.284050    11.039695     9.007171
 H     8.333659     7.585844    13.549457
 H    10.047233     9.169644    12.656981
 H    10.566454     8.435986    14.185336
 H     9.976282    10.103386    14.155457
 H     8.170674     9.446375    15.977651
 H     8.859672     7.817552    15.958453
 H     7.127818     8.051374    15.653591
 H     6.332647     0.655207    11.080452
 H     7.824881    -0.030152    12.924983
 H     8.906666     1.688921    14.330886
 H     8.225097     5.302384    14.094920
 H     9.974777     5.092725    12.362618
 H    10.793940     3.838976    13.309464
 H    10.703955     5.499548    13.926544
 H     8.154479     3.672943    16.030767
 H     9.501921     4.824733    16.090523
 H     9.794368     3.155004    15.617267
 H     5.322362     4.163473    10.400921
 H     7.151057     3.424857     8.797041
 H     5.532629     3.163569     8.123814
 H     6.453044     1.802754     8.782714
 H     4.388616     1.259976    10.311375
 H     3.574175     2.671639     9.632640
 H     3.781029     2.542722    11.380740
 H     1.840437     4.508323    17.245218
 H     2.240493     6.201849    17.620975
 H     3.538813     5.114239    19.345464
 H     3.850905     3.700101    18.323933
 H     5.928684     4.979322    18.056645
 H     5.036488     6.508419    17.975084
 H     5.247238     5.996908    15.587267
 H     5.075776     4.256023    15.895984
 H     0.952877     0.751756    16.314212
 H     1.187381    -0.475294    11.294452
 H     2.292920    -0.256503    13.492860
 H     0.481516     3.501216     9.291818
 H    -2.325386     3.422953    11.904185
 H    -2.239202     4.540630    10.534401
 H    -1.886125     2.826094    10.299601
 H    -0.427273    10.703303    11.780364
 H    -0.715136     7.066035    12.584045
 H    -2.651378     8.528574    13.222348
 H    -2.419484     9.474931    11.748946
 H    -2.882771     7.773766    11.638974
 H     0.736875     7.628829    10.656645
 H    -0.925639     7.301379    10.123587
 H    -0.337107     8.964552    10.211756
 H    -1.590534     2.756057    14.162254
 H    -0.514416     2.162441    15.407384
 H    -1.837363     3.271735    15.841359
 H    -1.575100     8.402129    15.262165
 H    -1.711680     7.340019    16.676065
 H    -0.372504     8.503432    16.530199
 H    -1.323443     5.296395    16.235763

! This is an PhCCH molecule !

   14
scf done:  -308.274438
 C     0.364890     0.000305     0.027626
 C     0.068988    -0.000287     1.201796
 C     0.714967     0.000216    -1.356228
 C    -0.284737    -0.000726    -2.344434
 C     0.061492    -0.000861    -3.691403
 C     1.403349    -0.000049    -4.072643
 C     2.401598     0.000923    -3.098208
 C     2.064669     0.001055    -1.748916
 H    -1.327373    -0.001370    -2.042202
 H    -0.719274    -0.001608    -4.446848
 H     1.670324    -0.000144    -5.125715
 H     3.447904     0.001568    -3.390781
 H     2.837565     0.001788    -0.986687
 H    -0.191535    -0.000809     2.235580

! Complex 1 (Without THF coordinated) !

  155
scf done:    -2729.952047
 C    12.168954     5.210090    22.665201
 C    11.321201     4.079523    22.753595
 C    11.875752     2.788539    22.949192
 C    13.257544     2.663799    23.119622
 C    14.089974     3.775002    23.078347
 C    13.545518     5.029996    22.839454
 N     9.910037     4.163230    22.547328
 C     9.389058     4.426963    21.211827
 C     7.961442     3.908486    21.244215
 N     7.422106     4.291221    22.541824
 P     8.682948     4.695610    23.761057
 C     8.723990     3.388276    25.071508
 C     8.680586     3.676937    26.394875
 C     8.701211     2.589028    27.404330
 C     8.737086     2.931826    28.769331
 C     8.761585     1.964975    29.773115
 C     8.747561     0.613159    29.438541
 C     8.707848     0.244542    28.092422
 C     8.684713     1.214128    27.096440
 C    11.032404     1.526200    22.874814
 C    11.314008     0.769378    21.566980
 C    11.656706     6.592691    22.296667
 C    12.009407     6.919265    20.835632
 C     6.018509     4.202794    22.766092
 C     5.422805     2.943351    23.027964
 C     4.037297     2.874399    23.202541
 C     3.243508     4.010969    23.112622
 C     3.828115     5.234292    22.810799
 C     5.208038     5.354980    22.616890
 C     6.224281     1.650788    23.031538
 C     6.018815     0.819180    24.302612
 C     5.776823     6.685493    22.155958
 C     5.438463     6.923858    20.674596
 C     5.305471     7.867359    23.007190
 C     5.895584     0.809626    21.786794
 P     8.683572     6.778478    24.517327
Sc     8.659925     5.883213    26.871916
 N    10.179173     6.599850    28.226206
 C    11.503477     6.909064    27.747769
 C    12.500020     5.908207    27.671918
 C    13.773616     6.268684    27.219588
 C    14.074993     7.575087    26.860839
 C    13.085186     8.547236    26.931538
 C    11.791080     8.240520    27.361235
 C    12.249169     4.455984    28.048608
 C    13.235597     3.939405    29.107600
 C    10.755172     9.354557    27.416301
 C    11.080932    10.374077    28.518904
 N     7.151866     6.605324    28.255759
 C     5.820563     6.859987    27.769592
 C     5.464974     8.170873    27.376464
 C     4.174346     8.393087    26.887770
 C     3.248438     7.362308    26.790083
 C     3.608431     6.081257    27.186082
 C     4.886501     5.800625    27.679702
 C     6.421080     9.349618    27.482652
 C     6.706916     9.966764    26.107333
 C     5.199013     4.381497    28.131353
 C     4.980626     3.361748    27.008059
 C     7.398561     6.722086    29.562026
 C     8.682194     6.636111    30.141540
 C     9.954142     6.685412    29.545855
 C    11.116908     6.871856    30.493055
 C     6.287668     7.036287    30.539955
 C    12.298343     3.553624    26.808581
 C    10.599985    10.054825    26.059934
 C     5.895937    10.415981    28.456049
 C     4.379243     3.983152    29.369156
 C    11.224755     0.602848    24.083173
 C    12.174016     7.690667    23.229453
 H     8.686477     6.692102    31.224149
 H    11.767674     5.992886    30.478761
 H    10.771014     7.031007    31.515148
 H    11.735757     7.721245    30.192224
 H    14.543711     5.505251    27.151909
 H    15.074224     7.833879    26.521267
 H    13.318930     9.568797    26.643837
 H     9.790489     8.898920    27.663054
 H    11.529290    10.543607    25.748164
 H     9.828563    10.829476    26.119464
 H    10.311934     9.345021    25.279268
 H    11.135526     9.904656    29.506117
 H    10.311840    11.153291    28.560821
 H    12.042129    10.865829    28.331458
 H    11.241556     4.383198    28.471144
 H    11.589771     3.881268    26.044257
 H    12.053469     2.521346    27.080130
 H    13.295285     3.558103    26.356074
 H    14.256070     3.887374    28.712740
 H    12.954463     2.928161    29.420128
 H    13.263607     4.573165    29.999716
 H     3.200103     6.114569    22.705122
 H     2.168151     3.939048    23.255330
 H     3.572271     1.911999    23.400977
 H     7.282654     1.925703    22.982863
 H     4.850282     0.480828    21.801361
 H     6.526394    -0.085730    21.745891
 H     6.048168     1.376489    20.863293
 H     6.279690     1.387681    25.198442
 H     6.642945    -0.081515    24.272949
 H     4.980107     0.487491    24.407436
 H     6.864312     6.626129    22.255677
 H     4.229689     8.049990    22.899242
 H     5.825478     8.779717    22.696130
 H     5.523088     7.699858    24.064205
 H     5.791705     6.106387    20.037675
 H     5.901256     7.851966    20.320568
 H     4.355672     7.011427    20.525404
 H     7.360903     4.357888    20.444295
 H     7.956510     2.816038    21.101904
 H     8.777964     2.384373    24.642142
 H     8.649750     0.894624    26.059905
 H     8.764738    -0.146269    30.215418
 H     8.790262     2.271251    30.815489
 H     8.747302     3.981166    29.061791
 H     5.299547     6.811317    30.141342
 H     6.438029     6.484841    31.471638
 H     6.312750     8.103281    30.788130
 H     3.891365     9.396487    26.580505
 H     2.250162     7.557157    26.407949
 H     2.882625     5.275870    27.115155
 H     7.369484     8.975542    27.882211
 H     6.632787    11.217110    28.580618
 H     4.971922    10.873084    28.085190
 H     5.681247     9.995802    29.443464
 H     7.408149    10.802601    26.201426
 H     7.137963     9.229639    25.423309
 H     5.791519    10.355485    25.648021
 H     6.256472     4.338294    28.410951
 H     4.649416     2.972002    29.692297
 H     4.546501     4.660073    30.211880
 H     3.305859     3.986498    29.148672
 H     5.304353     2.368911    27.337094
 H     3.924720     3.290834    26.726412
 H     5.543357     3.625439    26.109626
 H     9.994010     3.885526    20.477802
 H     9.400340     5.495818    20.946650
 H    13.689320     1.677184    23.267636
 H    15.162996     3.660279    23.210103
 H    14.202955     5.892423    22.775349
 H    10.567862     6.588070    22.401867
 H    11.709248     8.647158    22.967953
 H    11.924022     7.468931    24.269043
 H    13.259393     7.821614    23.153586
 H    11.584216     7.886736    20.546054
 H    13.095524     6.976117    20.697742
 H    11.630718     6.160926    20.143030
 H     9.986972     1.846992    22.848378
 H    10.666170    -0.110592    21.481478
 H    11.141193     1.403919    20.691996
 H    12.353626     0.425226    21.524677
 H    10.546463    -0.255763    24.017854
 H    12.243886     0.203520    24.133945
 H    11.026845     1.125981    25.022896
 H     8.693559    -0.807278    27.818255

! Complex 6 (with the THF dissociated) !

  168
scf done: -2962.302299
 C    14.024221    -0.658181    16.898389
 C    12.908394    -1.473873    17.214578
 C    12.773181    -2.760265    16.635456
 C    13.774754    -3.207161    15.767516
 C    14.879680    -2.421985    15.461670
 C    14.993257    -1.157925    16.021933
 N    11.903130    -0.978674    18.111953
 C    12.211810    -0.925502    19.423173
 C    11.552237    -0.122292    20.362480
 C    10.660022     0.956701    20.172060
 C    10.609913     1.925815    21.332531
 C    11.595381    -3.669096    16.953186
 C    11.775350    -4.410460    18.286593
 C    14.216143     0.750084    17.448196
 C    14.182484     1.793172    16.321447
 N     9.944915     1.149935    19.065359
Sc     9.873451    -0.458663    17.595369
 C     8.030941    -0.763177    15.110571
 C     9.228976    -0.227559    15.438782
 C     9.974615     0.462066    14.358415
 C    11.357505     0.249156    14.217241
 C    12.075639     0.830871    13.174002
 C    11.437349     1.667385    12.259748
 C    10.069558     1.906617    12.394076
 C     9.348724     1.307958    13.423762
 C     9.059877     2.274079    18.943338
 C     7.837707     2.321255    19.661671
 C     6.969660     3.390304    19.415020
 C     7.285182     4.396819    18.513188
 C     8.504482     4.361380    17.848534
 C     9.409185     3.315069    18.048024
 C     7.431795     1.305342    20.723746
 C     6.155225     0.550134    20.342648
 C    10.786376     3.383621    17.404810
 C    11.732098     4.194286    18.307247
 C    10.780413     3.957265    15.984690
 C     7.236232     1.977187    22.094856
 P     8.064054    -2.143590    18.197667
 P     7.047865    -1.852721    16.248236
 N     5.302771    -1.351179    16.100875
 C     4.599157    -0.331916    16.818321
 C     4.611844     0.988557    16.285757
 C     3.890707     2.004177    16.917751
 C     3.124379     1.748093    18.043799
 C     3.070595     0.453357    18.531689
 C     3.780086    -0.608599    17.949356
 C     5.285729     1.336370    14.968625
 C     6.186396     2.571639    15.069890
 C     3.464194    -1.953619    18.612774
 C     2.123465    -2.506675    18.091402
 N     6.648556    -3.307929    15.249657
 C     7.474152    -4.429588    14.927303
 C     7.476846    -5.549288    15.798977
 C     8.149837    -6.711269    15.409613
 C     8.806378    -6.795229    14.188317
 C     8.807525    -5.695716    13.342093
 C     8.160587    -4.504196    13.688943
 C     6.690281    -5.562287    17.096153
 C     7.491180    -6.095288    18.287623
 C     8.199892    -3.361942    12.685345
 C     7.428965    -3.713902    11.403821
 C     5.480702    -3.041621    14.422106
 C     4.510511    -2.278445    15.305661
 C     4.229031     1.528316    13.867603
 C     4.536634    -3.034154    18.639723
 C     5.383749    -6.349869    16.913844
 C     9.634193    -2.930195    12.353972
 C    13.386717    -1.700256    19.980657
 C    11.294187    -4.678476    15.845350
 C    15.525775     0.890700    18.240214
 H     7.607766    -0.701295    14.102031
 H    11.626613     2.237964    21.588476
 H    10.195189     1.432483    22.217067
 H    10.012723     2.809901    21.112639
 H    11.921976    -0.228448    21.377427
 H    13.707875    -2.509044    19.324754
 H    13.119817    -2.096251    20.965288
 H    14.240180    -1.030774    20.127059
 H     6.024092     3.429700    19.947991
 H     6.590320     5.213916    18.339249
 H     8.764282     5.164374    17.165768
 H    11.186660     2.363977    17.351467
 H    11.362157     5.218961    18.426453
 H    12.736170     4.246482    17.873183
 H    11.815173     3.752531    19.304577
 H    10.077826     3.428036    15.335786
 H    11.776710     3.867572    15.541209
 H    10.521314     5.021794    15.975733
 H     8.228583     0.561290    20.816893
 H     5.305524     1.230489    20.230025
 H     5.902786    -0.176382    21.123477
 H     6.285132     0.002542    19.408070
 H     8.100410     2.571200    22.403920
 H     7.052660     1.217370    22.862584
 H     6.367221     2.643948    22.084137
 H    13.686078    -4.191664    15.321021
 H    10.693667    -3.047502    17.064073
 H    12.697745    -5.003411    18.279936
 H    10.934574    -5.092404    18.449020
 H    11.812833    -3.725961    19.136401
 H    11.242611    -4.205366    14.861314
 H    10.330850    -5.156283    16.035306
 H    12.047395    -5.474464    15.801549
 H    13.386153     0.969359    18.126723
 H    15.610550     0.146148    19.036304
 H    15.589468     1.884374    18.696941
 H     3.792154    -1.715867    14.696245
 H     3.943925    -2.983646    15.928561
 H     5.048900    -3.993024    14.094353
 H     5.710307    -2.450674    13.520269
 H     3.909642     3.006911    16.500594
 H     5.907431     0.485759    14.685506
 H     5.626120     3.464858    15.365211
 H     6.640946     2.793586    14.098301
 H     6.987362     2.425928    15.799202
 H     3.286641    -1.693202    19.665056
 H     4.704567    -3.481711    17.659420
 H     4.214771    -3.838972    19.310999
 H     5.495884    -2.653484    18.998364
 H     8.138202    -7.574123    16.069897
 H     6.437255    -4.526770    17.324943
 H     7.778779    -7.145978    18.166291
 H     6.888810    -6.025335    19.199696
 H     8.394320    -5.498742    18.441273
 H     4.783500    -6.322130    17.829938
 H     5.585519    -7.400768    16.675224
 H     4.777787    -5.937056    16.100479
 H     2.563302     2.543908    18.526843
 H     2.453791     0.240034    19.402198
 H     4.708606     1.713396    12.899497
 H     3.588645     0.646467    13.765655
 H     3.579589     2.383038    14.088246
 H     1.836104    -3.398108    18.660315
 H     1.322046    -1.767463    18.188285
 H     2.182469    -2.791401    17.036240
 H     9.312387    -7.712358    13.898160
 H     9.320876    -5.758501    12.385971
 H     9.625656    -2.074024    11.671155
 H    10.172843    -2.630124    13.256319
 H    10.199981    -3.733680    11.869693
 H     7.414250    -2.860934    10.716054
 H     7.897213    -4.554061    10.879220
 H     6.393673    -3.996929    11.618246
 H     7.713559    -2.500771    13.146445
 H    15.644314    -2.793701    14.784792
 H    15.852456    -0.539035    15.775922
 H    16.398963     0.773075    17.588990
 H    13.244787     1.754104    15.761215
 H    14.298132     2.802599    16.730733
 H    15.000315     1.632903    15.609918
 H     8.285398     1.501202    13.520421
 H     9.560432     2.562637    11.692172
 H    11.999401     2.130799    11.453535
 H    13.139162     0.628344    13.080833
 H    11.871270    -0.408972    14.913849
 O    12.108086    -2.215005    23.204804
 C    10.853806    -2.894299    23.156223
 C    11.117882    -4.270455    23.754131
 C    12.108533    -3.920759    24.868553
 C    12.917497    -2.777572    24.241909
 H    13.851890    -3.139815    23.793050
 H    11.568676    -3.569307    25.754908
 H    10.210771    -4.761830    24.116426
 H    10.101997    -2.348707    23.749102
 H    10.518475    -2.914031    22.115470
 H    11.587188    -4.922231    23.008765
 H    12.737611    -4.761646    25.173175
 H    13.173671    -1.998436    24.971141

! The Transition State !


  168
 SCF Energy: -2962.26226825
 
 C    13.805859    -0.710427    16.772338
 C    12.708481    -1.541440    17.109829
 C    12.616395    -2.856269    16.586567
 C    13.627480    -3.301289    15.727495
 C    14.705440    -2.492186    15.385551
 C    14.786072    -1.210112    15.907799
 N    11.693699    -1.041980    17.995389
 C    12.024951    -0.968404    19.299355
 C    11.375545    -0.161972    20.241115
 C    10.487627     0.915232    20.045623
 C    10.474769     1.898448    21.198632
 C    11.473997    -3.794497    16.953162
 C    11.603633    -4.369834    18.371635
 C    13.977853     0.712734    17.293389
 C    13.902700     1.737898    16.153768
 N     9.756337     1.105047    18.946801
Sc     9.652650    -0.522741    17.460146
 C     8.451489    -0.447907    15.226079
 C     9.704604    -0.047946    15.324001
 C    10.456636     0.526643    14.188058
 C    11.739392     0.049883    13.872990
 C    12.426245     0.527830    12.756719
 C    11.861925     1.512050    11.947333
 C    10.595691     2.007815    12.257368
 C     9.898324     1.513617    13.356773
 C     8.880488     2.241508    18.869816
 C     7.691870     2.293713    19.643138
 C     6.834105     3.384954    19.465691
 C     7.134875     4.414981    18.585906
 C     8.326292     4.378065    17.871947
 C     9.215754     3.306057    17.997767
 C     7.321913     1.263323    20.705068
 C     6.039127     0.508848    20.351495
 C    10.567075     3.363521    17.301823
 C    11.596186     4.024459    18.232944
 C    10.540378     4.086878    15.952920
 C     7.160144     1.913197    22.091268
 P     8.077783    -2.304891    18.499703
 P     7.091785    -1.917741    16.621370
 N     5.360573    -1.422998    16.415262
 C     4.614467    -0.375441    17.042817
 C     4.655090     0.926776    16.474195
 C     3.898209     1.955456    17.039017
 C     3.061615     1.719604    18.119760
 C     2.969183     0.432842    18.625913
 C     3.716441    -0.637159    18.112680
 C     5.405531     1.231537    15.191023
 C     6.378488     2.404286    15.335432
 C     3.355500    -1.981890    18.746128
 C     2.077012    -2.545225    18.097594
 N     6.833607    -3.158044    15.345394
 C     7.569428    -4.336280    15.020097
 C     7.426649    -5.504863    15.810548
 C     8.009649    -6.697055    15.367939
 C     8.699441    -6.766552    14.164661
 C     8.836232    -5.620454    13.394031
 C     8.296656    -4.396745    13.803180
 C     6.578667    -5.550237    17.069161
 C     7.323886    -6.141352    18.270698
 C     8.487757    -3.195199    12.891555
 C     7.707875    -3.352414    11.577027
 C     5.719638    -2.778859    14.484733
 C     4.661256    -2.213261    15.409913
 C     4.418795     1.490059    14.038637
 C     4.430357    -3.056291    18.847698
 C     5.269993    -6.308625    16.805726
 C     9.967941    -2.920149    12.601161
 C    13.233694    -1.700313    19.844293
 C    11.296798    -4.949555    15.967736
 C    15.301439     0.892399    18.055348
 H     7.772525    -0.469546    14.375060
 H    11.499806     2.219623    21.408166
 H    10.105466     1.407596    22.104127
 H     9.864296     2.777193    21.000827
 H    11.772133    -0.242442    21.247795
 H    13.533997    -2.545836    19.227147
 H    13.023429    -2.033175    20.865566
 H    14.085176    -1.014959    19.901228
 H     5.914647     3.427915    20.041683
 H     6.452230     5.252408    18.468656
 H     8.574391     5.199435    17.207497
 H    10.896564     2.333363    17.120374
 H    11.281887     5.042544    18.489117
 H    12.575479     4.086485    17.748593
 H    11.715523     3.467173    19.166211
 H     9.755624     3.698713    15.299027
 H    11.497664     3.952871    15.439975
 H    10.387826     5.165780    16.071269
 H     8.122482     0.520565    20.763275
 H     5.184519     1.186333    20.270122
 H     5.811005    -0.231423    21.126856
 H     6.144175    -0.023884    19.405476
 H     8.024588     2.516750    22.379393
 H     7.015885     1.139414    22.853478
 H     6.280261     2.565053    22.120195
 H    13.572768    -4.303450    15.319387
 H    10.539614    -3.214663    16.940710
 H    12.563746    -4.882990    18.498251
 H    10.806059    -5.099991    18.547575
 H    11.514764    -3.600765    19.140010
 H    11.253497    -4.610139    14.930061
 H    10.361315    -5.473057    16.181307
 H    12.106783    -5.684096    16.053909
 H    13.157677     0.925935    17.985229
 H    15.428999     0.154898    18.851410
 H    15.345079     1.889463    18.507346
 H     3.956353    -1.577944    14.862412
 H     4.092397    -3.033336    15.874233
 H     5.355632    -3.666537    13.960788
 H     6.002686    -2.031200    13.727713
 H     3.948152     2.949630    16.605091
 H     5.984967     0.342881    14.936636
 H     5.859074     3.335941    15.586932
 H     6.908067     2.575375    14.392583
 H     7.118972     2.218898    16.116978
 H     3.082688    -1.730361    19.780899
 H     4.669757    -3.486385    17.873845
 H     4.064626    -3.870350    19.484445
 H     5.357717    -2.674989    19.281304
 H     7.889609    -7.595130    15.967463
 H     6.324323    -4.522218    17.329222
 H     7.597171    -7.190509    18.113481
 H     6.689660    -6.096900    19.162597
 H     8.232680    -5.571412    18.481794
 H     4.628833    -6.292274    17.693896
 H     5.463293    -7.357575    16.550396
 H     4.709556    -5.865974    15.975510
 H     2.473794     2.525279    18.550810
 H     2.290165     0.234910    19.453760
 H     4.958073     1.632037    13.095670
 H     3.718878     0.658500    13.908018
 H     3.824640     2.392714    14.220617
 H     1.743111    -3.441597    18.632103
 H     1.262277    -1.814680    18.115040
 H     2.247182    -2.826010    17.052437
 H     9.125878    -7.708973    13.829451
 H     9.375464    -5.671711    12.452732
 H    10.074264    -2.011753    11.999052
 H    10.531766    -2.771129    13.524600
 H    10.431888    -3.742052    12.044575
 H     7.814981    -2.453282    10.959155
 H     8.085790    -4.200144    10.994379
 H     6.640257    -3.522558    11.747185
 H     8.101320    -2.321285    13.419518
 H    15.476925    -2.863413    14.716264
 H    15.626642    -0.575580    15.639782
 H    16.162741     0.800951    17.384177
 H    12.941851     1.697004    15.635153
 H    14.046482     2.751792    16.543416
 H    14.685661     1.560008    15.408366
 H     8.908349     1.895551    13.586480
 H    10.144408     2.777361    11.636542
 H    12.404069     1.891983    11.085405
 H    13.410526     0.129504    12.528158
 H    12.191264    -0.711771    14.499913
 O    12.146399    -2.039653    23.188568
 C    10.923284    -2.771469    23.206975
 C    11.307013    -4.173635    23.661932
 C    12.376005    -3.860259    24.714170
 C    13.050160    -2.602193    24.144027
 H    13.988943    -2.837792    23.626866
 H    11.902238    -3.640155    25.677162
 H    10.462005    -4.743291    24.058362
 H    10.211834    -2.313333    23.913634
 H    10.488502    -2.724942    22.204784
 H    11.737965    -4.735222    22.825719
 H    13.083439    -4.678940    24.872008
 H    13.272166    -1.862375    24.924336

! This is the 'Adduct' with THF associated with the molecule !

  168
scf done: -2962.267941
 C    14.891175    -0.699303    23.629448
 O    13.615604    -1.128608    23.144410
 C    13.210553    -2.315356    23.828097
 C    14.484321    -2.904029    24.424619
 C    15.256724    -1.632615    24.786450
 C    13.144510    -1.395631    19.604411
 C    11.665986    -1.085472    19.534355
 C    11.148948    -0.442774    20.673881
 C     9.994343     0.337205    20.823761
 N     9.046085     0.489294    19.883774
 C     8.094851     1.558754    20.028846
 C     6.911946     1.399575    20.788928
 C     6.004235     2.463427    20.836913
 C     6.249941     3.660618    20.181264
 C     7.432085     3.821194    19.468115
 C     8.371725     2.791392    19.377983
 C     6.599818     0.146357    21.593481
 C     6.450533     0.456863    23.092788
 C     9.696555     3.040722    18.665163
 C     9.599881     4.033399    17.501001
 N    10.969702    -1.341100    18.419022
Sc     8.851964    -0.914064    18.238402
 P     7.499405    -2.885988    18.699251
 P     6.892914    -1.904500    16.734051
 N     6.698124    -3.048454    15.335150
 C     5.594207    -2.656718    14.479869
 C     4.486212    -2.196309    15.416732
 N     5.129451    -1.461522    16.493223
 C     4.541411    -0.262969    16.967431
 C     4.931616     0.987869    16.415932
 C     4.362736     2.164898    16.907653
 C     3.390982     2.130219    17.899118
 C     2.965061     0.903375    18.386267
 C     3.512416    -0.308468    17.941258
 C     5.872572     1.084470    15.225187
 C     5.106279     1.507833    13.962064
 C     2.833177    -1.560208    18.500878
 C     3.651994    -2.837963    18.690363
 C    11.696766    -1.924562    17.323563
 C    12.279294    -1.070692    16.356797
 C    13.049242    -1.636446    15.337827
 C    13.244703    -3.011634    15.267425
 C    12.648524    -3.840736    16.208497
 C    11.866020    -3.327437    17.249292
 C    12.053710     0.432480    16.403107
 C    13.285420     1.255637    16.009236
 C    11.258939    -4.290047    18.261106
 C    10.372794    -5.331897    17.570574
 C     9.876688     1.046149    22.155228
 C    12.326119    -4.998868    19.111158
 C    10.852451     0.816174    15.525645
 C    10.462258     1.689603    11.260444
 C    11.663129     1.556947    11.170873
 C    13.078597     1.405728    11.062460
 C    13.649417     0.130282    10.906638
 C    15.028963    -0.010186    10.797596
 C    15.856397     1.112173    10.842005
 C    15.297637     2.380979    10.996459
 C    13.919376     2.531506    11.106580
 C     5.333841    -0.549211    21.086140
 C    10.772867     3.527331    19.651207
 C     7.052777     2.024474    15.478552
 C     1.556773    -1.860260    17.691610
 C     7.468976    -4.193306    15.007226
 C     7.166154    -5.447439    15.593910
 C     7.896817    -6.569274    15.188385
 C     8.889564    -6.476399    14.220357
 C     9.157927    -5.250063    13.624136
 C     8.457874    -4.099322    13.997250
 C     6.005698    -5.626200    16.558778
 C     4.807648    -6.255427    15.828085
 C     8.699764    -2.797773    13.250919
 C    10.183386    -2.445336    13.115473
 C     6.366356    -6.441675    17.803931
 C     8.040364    -2.843111    11.862085
 H     9.405005     1.808783    11.328997
 H    10.858253     1.176321    22.613950
 H     9.273333     0.433102    22.833130
 H     9.386466     2.017327    22.069639
 H    11.822877    -0.428665    21.522345
 H    13.404137    -2.338947    19.123929
 H    13.485569    -1.397671    20.641499
 H    13.695460    -0.611975    19.069160
 H     5.086816     2.344708    21.406646
 H     5.528586     4.471578    20.232690
 H     7.630148     4.767232    18.974175
 H    10.040135     2.079743    18.261580
 H    10.454675     4.458104    20.134469
 H    11.713440     3.725296    19.124668
 H    10.978515     2.793394    20.432618
 H     8.805302     3.771229    16.798249
 H    10.547788     4.056064    16.953084
 H     9.415986     5.054852    17.852251
 H     7.430237    -0.555465    21.463392
 H     4.452828     0.089509    21.214043
 H     5.162520    -1.479191    21.638621
 H     5.424903    -0.797647    20.028175
 H     7.305012     1.006911    23.496952
 H     6.342785    -0.473381    23.661243
 H     5.556041     1.060212    23.283028
 H    12.795426    -4.915268    16.141853
 H    10.614919    -3.709676    18.929619
 H    13.000880    -5.594587    18.485563
 H    11.843637    -5.681980    19.818641
 H    12.937608    -4.301140    19.690110
 H     9.593560    -4.856933    16.972349
 H     9.880482    -5.959957    18.320111
 H    10.954602    -5.990378    16.916244
 H    11.805995     0.694503    17.437677
 H    14.165239     0.963289    16.591013
 H    13.098703     2.319696    16.189039
 H     3.775704    -1.542047    14.898031
 H     3.929303    -3.071919    15.787567
 H     5.277648    -3.516296    13.879577
 H     5.864421    -1.844267    13.782918
 H     4.668635     3.121581    16.491483
 H     6.281873     0.087350    15.044227
 H     6.724681     3.060367    15.618641
 H     7.750779     2.009430    14.634224
 H     7.599504     1.731007    16.380443
 H     2.496547    -1.263943    19.504219
 H     3.853613    -3.346445    17.746272
 H     3.078676    -3.531050    19.317980
 H     4.614360    -2.662077    19.173762
 H     7.670804    -7.536945    15.628213
 H     5.710766    -4.629478    16.897620
 H     6.648824    -7.471867    17.557389
 H     5.503695    -6.492338    18.477030
 H     7.186795    -5.969844    18.349935
 H     3.945544    -6.336485    16.499903
 H     5.049379    -7.263034    15.469899
 H     4.504719    -5.662082    14.958979
 H     2.955801     3.052034    18.275861
 H     2.180707     0.871397    19.140097
 H     5.772761     1.526723    13.091839
 H     4.284353     0.818858    13.744060
 H     4.675821     2.509037    14.076077
 H     0.998869    -2.683962    18.151467
 H     0.897916    -0.987600    17.640188
 H     1.800345    -2.155149    16.665623
 H     9.441932    -7.362914    13.918608
 H     9.916094    -5.186951    12.847759
 H    10.297345    -1.460952    12.647803
 H    10.682940    -2.425300    14.086160
 H    10.715221    -3.165853    12.483465
 H     8.162060    -1.885540    11.342488
 H     8.501324    -3.620305    11.241556
 H     6.970905    -3.063916    11.923938
 H     8.218480    -2.004267    13.833963
 H    13.853484    -3.435791    14.473441
 H    13.504674    -0.993380    14.590606
 H    13.531497     1.148680    14.947808
 H     9.946924     0.253157    15.794427
 H    10.621402     1.882681    15.611261
 H    11.050639     0.595529    14.471658
 H    13.479105     3.516642    11.225255
 H    15.938282     3.257702    11.030555
 H    16.933294     0.998321    10.755640
 H    15.460130    -0.999840    10.675313
 H    13.000716    -0.739279    10.870637
 H    15.622359    -0.769339    22.812021
 H    14.892478    -1.227552    25.737286
 H    14.292493    -3.556455    25.280825
 H    12.487142    -2.063134    24.618971
 H    12.713013    -2.973204    23.108787
 H    15.027575    -3.482082    23.668523
 H    16.335398    -1.786471    24.877881
 H    14.826003     0.351803    23.935251

! This is the Adduct Figure S52!

  155
scf done:    -2729.890973
 C     8.500152     5.052610    12.489697
 C     9.493369     5.375118    13.443025
 C     9.250351     6.404385    14.393068
 C     8.052323     7.119835    14.318557
 C     7.085576     6.828627    13.365568
 C     7.312838     5.791740    12.472388
 N    10.715753     4.642536    13.489907
 C    11.892357     5.282990    13.295034
 C    11.948234     6.508321    12.410340
 C    10.209550     6.746776    15.527390
 C     9.527880     6.563968    16.891607
 C     8.660411     3.954330    11.455170
 C     8.657004     4.517126    10.028772
 C    13.115593     4.826214    13.803988
 C    13.408222     3.805695    14.760993
 C    14.689020     3.985783    15.536868
 N    12.617217     2.761576    14.929440
 C    12.831384     1.781739    15.953200
 C    12.018722     1.820149    17.109032
 C    12.180834     0.821350    18.073877
 C    13.117238    -0.192361    17.917031
 C    13.907814    -0.217100    16.775723
 C    13.785293     0.752580    15.774633
 C    10.990102     2.912190    17.354481
 C    11.318336     3.699561    18.631578
 C    14.662854     0.629305    14.539381
 C    14.353213    -0.664250    13.776048
Sc    11.365294     2.649718    13.164447
 C    10.157153     0.717748    13.340647
 C     9.518013    -0.184349    13.902348
 C     8.791700    -1.173252    14.600343
 C     9.420168    -1.929999    15.613009
 C     8.704125    -2.901715    16.299203
 C     7.362733    -3.138842    15.991754
 C     6.733287    -2.395815    14.990905
 C     7.435349    -1.418825    14.297737
 P    12.391948     1.810880    11.177116
 P    13.149999     2.728322     9.163914
 N    12.302025     2.203865     7.649640
 C    11.014658     2.645502     7.253794
 C     9.907519     1.764447     7.333616
 C     8.663634     2.199971     6.866744
 C     8.492070     3.483184     6.359555
 C     9.578874     4.346787     6.297030
 C    10.851176     3.946987     6.718523
 C    10.047624     0.350051     7.875155
 C     9.905846    -0.686132     6.748749
 C    12.020528     4.903825     6.553760
 C    11.903184     6.111620     7.492687
 C    13.027114     1.228450     6.850565
 C    14.495593     1.424222     7.202741
 N    14.551448     1.708379     8.627392
 C    15.601899     1.203985     9.435745
 C    15.640656    -0.189419     9.714761
 C    16.688164    -0.705996    10.480921
 C    17.682981     0.118899    10.990425
 C    17.643341     1.478138    10.710418
 C    16.631009     2.047421     9.926005
 C    14.595332    -1.154088     9.176460
 C    13.878102    -1.930531    10.287585
 C    16.768770     3.547335     9.669145
 C    16.495127     4.018545     8.236770
 C     9.061411     0.049831     9.009404
 C    12.187457     5.355721     5.095932
 C    15.990992     4.388229    10.693284
 C    15.205841    -2.125397     8.153037
 C     9.566517     2.339339    17.410219
 C    16.159153     0.692621    14.882545
 C    10.773560     8.171274    15.411761
 C     7.591776     2.866485    11.626040
 H    10.790866     0.754865    12.348937
 H    13.974802     5.424786    13.518992
 H    14.747351     3.305363    16.386863
 H    14.776838     5.016678    15.890012
 H    15.543936     3.790095    14.880156
 H    12.091523     6.169415    11.377273
 H    12.783361     7.161641    12.670467
 H    14.640031    -1.010438    16.650384
 H    13.232196    -0.956602    18.681155
 H    11.562681     0.844030    18.967661
 H    11.029649     3.608513    16.510759
 H    11.287138     3.056126    19.517477
 H    10.595096     4.506220    18.784759
 H    12.318047     4.142975    18.581249
 H     9.316586     1.807203    16.487553
 H     8.833107     3.141052    17.549739
 H     9.449106     1.636623    18.242652
 H    14.433465     1.455114    13.857940
 H    14.582330    -1.549824    14.380451
 H    14.951488    -0.707378    12.862450
 H    13.299864    -0.709072    13.486600
 H    16.417925     1.596341    15.442479
 H    16.751665     0.678075    13.962315
 H    16.466411    -0.167363    15.488631
 H     6.556094     5.551473    11.730414
 H     9.649392     3.482379    11.572508
 H     7.687829     4.964260     9.781085
 H     8.857820     3.725794     9.301869
 H     9.421223     5.290019     9.908078
 H     7.622348     2.427701    12.628061
 H     7.740965     2.065492    10.896713
 H     6.587505     3.275097    11.469200
 H    11.051585     6.050137    15.489161
 H    11.299685     8.329529    14.466759
 H    11.477654     8.371269    16.227186
 H    15.085976     0.531030     6.975771
 H    14.912430     2.256421     6.610588
 H    12.850618     1.428440     5.787086
 H    12.713335     0.191657     7.051955
 H    16.720625    -1.773783    10.683416
 H    13.833739    -0.552212     8.676253
 H    14.570015    -2.558256    10.860677
 H    13.118666    -2.591608     9.854112
 H    13.380602    -1.242638    10.975783
 H    17.832174     3.755392     9.851611
 H    14.911497     4.248712    10.588233
 H    16.211022     5.453733    10.555121
 H    16.267552     4.110276    11.715365
 H     9.442933     5.346818     5.892490
 H    12.923951     4.353453     6.833795
 H    11.001534     6.697367     7.279462
 H    12.767831     6.775325     7.379027
 H    11.859076     5.788749     8.537066
 H    13.086096     5.973542     4.989099
 H    11.335754     5.954163     4.753770
 H    12.283071     4.499031     4.421292
 H    18.493483    -0.296292    11.583915
 H    18.435350     2.123699    11.084905
 H    14.427752    -2.755101     7.706893
 H    15.724530    -1.602295     7.342682
 H    15.935611    -2.790545     8.628923
 H    16.872963     5.039701     8.110384
 H    17.002006     3.382022     7.504483
 H    15.428443     4.027770     8.004968
 H     7.514825     3.807779     6.011579
 H     7.813002     1.524075     6.909523
 H     9.204109    -0.974268     9.371713
 H     9.228525     0.726966     9.850885
 H     8.018359     0.143238     8.686408
 H    10.074000    -1.699280     7.130971
 H     8.899867    -0.657022     6.314213
 H    10.618636    -0.505964     5.937904
 H    11.049455     0.266338     8.306021
 H     6.160598     7.397264    13.326691
 H     7.869768     7.916734    15.034888
 H     9.975547     8.919321    15.474814
 H     9.118004     5.555687    16.997670
 H    10.243884     6.733942    17.702942
 H     8.703688     7.272367    17.027356
 H    10.461869    -1.736472    15.848356
 H     9.193576    -3.479093    17.078324
 H     6.808395    -3.901381    16.531470
 H     5.689900    -2.579910    14.751380
 H     6.953158    -0.837085    13.518495
 H    11.018974     7.077160    12.444051

! This is the Transition State Figure S52!

  155
scf done:    -2729.545565
 C     9.944256     5.902957    13.291552
 C    10.096004     4.754455    12.474632
 C     8.984230     4.227790    11.779449
 C     7.744740     4.862414    11.912943
 C     7.588749     6.000090    12.691072
 C     8.687733     6.510582    13.368932
 N    11.383316     4.124608    12.396994
 C    12.346043     4.657252    11.633309
 C    13.719432     4.331714    11.755904
 C    14.456109     3.673725    12.776909
 C    15.943201     3.930017    12.810815
 C     9.071392     3.015248    10.873108
 C     8.244390     1.841805    11.413460
 C    11.087217     6.504823    14.095810
 C    11.560400     7.843595    13.508853
Sc    12.153419     2.144224    12.679113
 N    13.895483     2.846425    13.659560
 C    14.638732     2.339099    14.777734
 C    15.427947     1.174182    14.646834
 C    16.117835     0.706326    15.769726
 C    16.046106     1.359385    16.992494
 C    15.251284     2.490941    17.111179
 C    14.526374     2.991737    16.025788
 C    15.522662     0.377376    13.356730
 C    16.974273     0.087874    12.951448
 C    13.647613     4.212387    16.237988
 C    12.646663     3.984381    17.379669
 P    11.949312     0.645708    10.710679
 C    11.107848     0.888199    14.090901
 C    10.513225     0.349226    15.055260
 C     9.863280    -0.196071    16.171006
 C     8.466757    -0.036062    16.350818
 C     7.833940    -0.575336    17.461320
 C     8.559456    -1.287547    18.420167
 C     9.937098    -1.454139    18.254193
 C    10.587630    -0.920195    17.151225
 P    12.526649    -0.865631     9.373115
 N    11.414529    -1.694229     8.202034
 C    10.219900    -1.067297     7.747897
 C    10.230939    -0.006353     6.810081
 C     9.008023     0.522782     6.385103
 C     7.799774     0.037461     6.874428
 C     7.799176    -0.995880     7.803358
 C     8.995069    -1.564512     8.251920
 C    11.516733     0.571353     6.241841
 C    11.626172     0.331734     4.728635
 C     8.954760    -2.715478     9.240861
 C     8.328112    -2.299457    10.578162
 C    12.191292    -2.555670     7.316462
 C    13.692805    -2.259555     7.528146
 N    13.921490    -1.877854     8.915630
 C    14.750832    -2.638097     9.781655
 C    16.131498    -2.316954     9.815587
 C    16.972605    -3.090746    10.625457
 C    16.482356    -4.131455    11.403798
 C    15.125654    -4.423417    11.374980
 C    14.242556    -3.702190    10.566142
 C    16.806851    -1.209261     9.008048
 C    16.084465     0.141558     8.951694
 C    12.781897    -4.121156    10.542004
 C    12.625215    -5.547971     9.992959
 C    11.666844     2.062114     6.572979
 C     8.236539    -3.937171     8.649341
 C    12.125633    -3.988085    11.923319
 C    17.200405    -1.684756     7.599859
 C    11.996242     5.613192    10.515066
 C    14.722283    -0.928186    13.470832
 C    14.493812     5.469583    16.488612
 C     8.667837     3.347778     9.429943
 C    10.699315     6.680760    15.570426
 H    14.341846     4.779880    10.989506
 H    16.495983     3.022985    12.546585
 H    16.253943     4.205316    13.822510
 H    16.226335     4.727009    12.122136
 H    11.770182     5.026264     9.615862
 H    12.825833     6.282882    10.281156
 H    16.722432    -0.191822    15.679842
 H    16.597773     0.982693    17.849513
 H    15.181746     2.996718    18.070385
 H    13.070529     4.367931    15.321187
 H    15.102346     5.362393    17.393635
 H    13.854528     6.348880    16.621786
 H    15.174322     5.672478    15.655148
 H    12.025102     3.105025    17.188073
 H    11.988997     4.851403    17.490530
 H    13.152888     3.834605    18.339350
 H    15.068090     0.965387    12.550345
 H    15.138787    -1.572719    14.252991
 H    14.747173    -1.478589    12.526276
 H    13.675424    -0.731820    13.723764
 H    17.570396     1.003574    12.875822
 H    16.999323    -0.422834    11.984933
 H    17.470978    -0.568619    13.673581
 H     6.888730     4.456885    11.380273
 H    10.116855     2.684638    10.828185
 H     7.607688     3.617109     9.363039
 H     8.833042     2.481284     8.782605
 H     9.247772     4.188036     9.034612
 H     8.562160     1.559574    12.422308
 H     8.359618     0.970239    10.763084
 H     7.178949     2.096100    11.456188
 H    11.927494     5.805255    14.057347
 H    11.897522     7.740438    12.473623
 H    12.393317     8.247613    14.094924
 H    14.298387    -3.138655     7.291708
 H    13.998114    -1.438644     6.861610
 H    11.918925    -2.375989     6.269900
 H    11.980299    -3.612106     7.539638
 H    14.740595    -5.239803    11.981632
 H    12.246239    -3.449076     9.867490
 H    12.608193    -4.635036    12.664286
 H    11.069386    -4.272634    11.873189
 H    12.179354    -2.957669    12.286692
 H    17.752984    -1.026019     9.536602
 H    15.217627     0.123538     8.289530
 H    16.779174     0.907795     8.587561
 H    15.728815     0.450201     9.939315
 H     9.003254     1.331764     5.659029
 H    12.349729     0.059138     6.730728
 H    10.872388     2.660218     6.112957
 H    12.625189     2.439986     6.199815
 H    11.634011     2.220527     7.654567
 H    12.587205     0.695125     4.349044
 H    10.834742     0.858134     4.183317
 H    11.542591    -0.731095     4.477765
 H    17.155105    -4.708385    12.033373
 H    18.034717    -2.856307    10.650359
 H    11.565353    -5.814145     9.917685
 H    13.072982    -5.647825     8.998954
 H    13.105942    -6.285224    10.645404
 H    17.816891    -0.928140     7.101647
 H    17.773631    -2.616501     7.640158
 H    16.320352    -1.856813     6.974078
 H     6.861213     0.464135     6.530378
 H     6.854004    -1.375558     8.183030
 H     8.334617    -3.139112    11.282221
 H     8.884103    -1.473905    11.031882
 H     7.286232    -1.981930    10.455279
 H     8.273383    -4.779928     9.348730
 H     7.180699    -3.724722     8.445978
 H     8.697197    -4.255218     7.708671
 H     9.995166    -2.994293     9.432126
 H     6.619378     6.484368    12.771149
 H     8.568784     7.399915    13.981973
 H    10.753144     8.584604    13.521900
 H    10.338467     5.742107    15.999829
 H    11.561472     7.019805    16.154323
 H     9.910765     7.430148    15.696423
 H    11.658363    -1.048344    17.026196
 H    10.509798    -2.006305    18.994856
 H     8.057057    -1.707846    19.286482
 H     6.762106    -0.440737    17.581717
 H     7.900195     0.516020    15.607331
 H    11.109829     6.202280    10.752324
 H    11.271777     0.361006    13.013378 

! This is the Product Figure S52!

  155
scf done:    -2729.932666
 C    -1.373357     5.514221     1.156401
 C    -1.538418     4.253959     0.525653
 C    -2.789408     3.898534    -0.030105
 C    -3.841502     4.817120     0.039331
 C    -3.684257     6.062987     0.628611
 C    -2.454876     6.399261     1.178827
 N    -0.442884     3.331906     0.504611
 C     0.655883     3.585154    -0.224109
 C     1.903229     2.961712     0.008246
 C     2.374292     2.178561     1.092035
 C     3.867341     2.051040     1.257430
 C    -3.048897     2.582813    -0.741324
 C    -4.135998     1.752020    -0.047116
 C    -0.084519     5.947514     1.842325
 C     0.590154     7.125351     1.122849
Sc    -0.234087     1.261608     0.867366
 N     1.550904     1.555671     1.938270
 C     2.050348     0.929299     3.129373
 C     2.407834    -0.438118     3.114847
 C     2.890718    -1.011295     4.295497
 C     3.019502    -0.271989     5.463326
 C     2.635310     1.062073     5.469313
 C     2.135226     1.683147     4.320963
 C     2.247545    -1.326561     1.892968
 C     3.534860    -2.082538     1.539194
 C     1.667536     3.125979     4.420292
 C     0.511395     3.244124     5.425332
 P    -0.039351     0.226547    -1.582271
 C    -1.656895     0.404833     2.245531
 C    -2.380348    -0.094487     3.113123
 C    -3.208983    -0.675935     4.116930
 C    -4.578434    -0.898408     3.879548
 C    -5.379953    -1.468317     4.862510
 C    -4.834839    -1.827133     6.095655
 C    -3.478436    -1.611594     6.341551
 C    -2.669475    -1.041313     5.364943
 P     0.426038    -2.151520    -1.824417
 N    -0.579949    -2.471805    -3.304156
 C    -1.968148    -2.217274    -3.424461
 C    -2.440276    -1.263887    -4.367929
 C    -3.815739    -1.040877    -4.469244
 C    -4.723034    -1.697041    -3.645241
 C    -4.255320    -2.618585    -2.718189
 C    -2.892174    -2.910966    -2.603497
 C    -1.511572    -0.483542    -5.288063
 C    -1.681797    -0.922745    -6.751969
 C    -2.462175    -3.986760    -1.618838
 C    -2.731133    -3.569291    -0.166438
 C     0.211279    -3.019229    -4.397026
 C     1.592958    -2.391025    -4.262928
 N     1.909812    -2.346973    -2.835146
 C     3.074639    -3.003226    -2.332013
 C     4.308686    -2.299995    -2.302662
 C     5.443957    -2.956134    -1.811306
 C     5.395751    -4.264473    -1.349361
 C     4.192305    -4.951696    -1.396279
 C     3.028308    -4.354152    -1.892892
 C     4.541215    -0.878280    -2.809996
 C     3.541563     0.178946    -2.339984
 C     1.787111    -5.228064    -1.998372
 C     1.986702    -6.329386    -3.051635
 C    -1.693280     1.034147    -5.165837
 C    -3.121746    -5.336592    -1.936298
 C     1.371050    -5.831761    -0.651290
 C     4.727936    -0.833307    -4.335300
 C     0.592931     4.500488    -1.423231
 C     1.079424    -2.304412     2.094623
 C     2.815387     4.076899     4.788782
 C    -3.396720     2.804595    -2.219887
 C    -0.341008     6.306472     3.313191
 H     2.659974     3.202047    -0.729682
 H     4.169780     0.999732     1.258287
 H     4.169895     2.464559     2.224484
 H     4.402573     2.578351     0.467164
 H     0.437209     3.869986    -2.307676
 H     1.526139     5.049952    -1.563289
 H     3.167377    -2.061845     4.295380
 H     3.404160    -0.736652     6.367138
 H     2.713291     1.636833     6.388437
 H     1.282047     3.423326     3.439942
 H     3.234810     3.836449     5.771899
 H     2.460616     5.112289     4.827124
 H     3.632146     4.028480     4.061179
 H    -0.333165     2.615421     5.127932
 H     0.162615     4.279087     5.493118
 H     0.822041     2.935512     6.429363
 H     2.000118    -0.693130     1.030966
 H     1.291375    -2.995302     2.918664
 H     0.915297    -2.890654     1.185590
 H     0.149417    -1.777417     2.330452
 H     4.385392    -1.404765     1.412715
 H     3.407187    -2.639205     0.606764
 H     3.802162    -2.804611     2.318155
 H    -4.802073     4.546283    -0.390413
 H    -2.119850     1.995021    -0.739259
 H    -4.332006     3.365598    -2.324361
 H    -3.523766     1.843443    -2.726414
 H    -2.611801     3.363340    -2.738250
 H    -3.873792     1.543334     0.993094
 H    -4.265825     0.795813    -0.564490
 H    -5.099199     2.274356    -0.063738
 H     0.611066     5.103201     1.829530
 H     0.818364     6.892821     0.079373
 H     1.527813     7.392685     1.622499
 H     2.355557    -2.974072    -4.787495
 H     1.579482    -1.375460    -4.686445
 H    -0.247299    -2.775081    -5.358952
 H     0.276659    -4.118088    -4.338961
 H     4.153618    -5.983413    -1.056175
 H     0.958579    -4.601116    -2.335930
 H     2.137444    -6.504958    -0.251717
 H     0.450755    -6.414842    -0.765076
 H     1.187546    -5.051217     0.092073
 H     5.512529    -0.591267    -2.383820
 H     2.558108     0.061724    -2.796831
 H     3.917746     1.177263    -2.594411
 H     3.407354     0.138866    -1.254568
 H    -4.182025    -0.322141    -5.198209
 H    -0.486589    -0.689316    -4.968883
 H    -2.704919     1.353191    -5.439691
 H    -0.994350     1.549056    -5.835108
 H    -1.485610     1.361539    -4.144328
 H    -0.948923    -0.422855    -7.395350
 H    -2.679765    -0.662150    -7.122406
 H    -1.564703    -2.004246    -6.878970
 H     6.290433    -4.744606    -0.962033
 H     6.387584    -2.415403    -1.786899
 H     1.070480    -6.918455    -3.170118
 H     2.249669    -5.908327    -4.027321
 H     2.789553    -7.016316    -2.762170
 H     5.054379     0.165542    -4.646922
 H     5.484027    -1.554069    -4.663030
 H     3.797650    -1.054493    -4.863755
 H    -5.787498    -1.494814    -3.730381
 H    -4.963600    -3.141802    -2.080530
 H    -2.375932    -4.338171     0.528489
 H    -2.225353    -2.630945     0.080484
 H    -3.802475    -3.426785     0.015273
 H    -2.744598    -6.113256    -1.261450
 H    -4.209594    -5.295528    -1.813198
 H    -2.915137    -5.648611    -2.965003
 H    -1.382030    -4.118729    -1.729126
 H    -4.513342     6.764234     0.663737
 H    -2.330595     7.370248     1.650923
 H    -0.053361     8.012031     1.130527
 H    -0.853564     5.494334     3.835059
 H     0.604336     6.508582     3.828228
 H    -0.960638     7.204905     3.406179
 H    -1.613342    -0.872108     5.551245
 H    -3.048391    -1.889538     7.300037
 H    -5.463943    -2.272981     6.861115
 H    -6.435597    -1.634358     4.665274
 H    -4.998670    -0.620224     2.918069
 H    -0.237819     5.202803    -1.358717
 H    -1.448467    -0.102589    -1.647273

! This is the Adduct Figure S53 !
scf done:    -2729.892440
 C    14.078066     4.644117    12.827912
 C    13.454143     5.415122    11.821496
 C    13.197634     6.792782    12.011513
 C    13.609385     7.385886    13.208269
 C    14.234545     6.645498    14.205321
 C    14.455660     5.287373    14.012002
 N    12.998446     4.800168    10.616402
Sc    11.578841     3.275903    10.007896
 P    12.027660     0.949137    10.088436
 P    10.937345    -0.491576     8.600920
 N    12.215017    -1.109104     7.439417
 C    12.899447    -0.319331     6.481876
 C    12.284047     0.026644     5.246396
 C    12.997537     0.818794     4.335883
 C    14.296086     1.242461     4.585476
 C    14.909888     0.865179     5.772098
 C    14.238058     0.099478     6.730457
 C    10.901761    -0.421495     4.772510
 C     9.762625     0.446425     5.325828
 C    14.997966    -0.292414     7.988618
 C    16.109806    -1.306732     7.670283
 C    12.506184     7.639380    10.953358
 C    11.304534     8.405026    11.523997
 C    14.359186     3.157597    12.674638
 C    15.863288     2.853427    12.737434
 N    10.849918     4.548926     8.489332
 C    11.920805     4.306946     7.723343
 C    11.807448     3.935770     6.266887
 C     9.553333     4.846280     8.027555
 C     9.272180     5.898156     7.123923
 C     7.936682     6.113004     6.762545
 C     6.902746     5.346098     7.281242
 C     7.185362     4.353611     8.216181
 C     8.496195     4.101392     8.613517
 C    10.330013     6.866727     6.612292
 C    10.338707     6.990283     5.082143
 C     8.821249     3.069767     9.677650
 C     9.229865     3.756190    11.003648
 C    13.218271     4.233214     8.286676
 C    13.747381     4.716032     9.529021
 C    15.224624     5.020730     9.538419
 C     7.716437     2.051214     9.965594
 C    10.141462     8.247588     7.260759
 N    10.959498    -2.145530     9.336472
 C    12.247505    -2.790901     9.147965
 C    12.621421    -2.486028     7.703187
 C     9.987608    -2.606561    10.262432
 C    10.256795    -2.678624    11.651874
 C     9.284272    -3.214319    12.503041
 C     8.048215    -3.629772    12.024774
 C     7.776829    -3.529098    10.666084
 C     8.729824    -3.040375     9.768376
 C    11.567876    -2.198148    12.253648
 C    11.343035    -1.187519    13.384767
 C     8.397564    -3.030152     8.286555
 C     8.130701    -4.447635     7.760372
 C    12.428544    -3.375511    12.735472
 C     7.224205    -2.094909     7.968990
 C    10.603617    -1.912862     4.951612
 C    15.590269     0.917724     8.721199
 C    13.494054     8.603253    10.279016
 C    13.597307     2.330237    13.718362
 C     9.298901     3.440942    15.010104
 C     9.497475     2.269868    14.768500
 C     9.058103     4.819242    15.295180
 C    10.106789     5.754130    15.235371
 C     9.863137     7.095443    15.512958
 C     8.579785     7.523394    15.853424
 C     7.534869     6.601227    15.916572
 C     7.767604     5.258175    15.640183
 H    13.972871     3.863509     7.599891
 H    15.541771     5.451966    10.488226
 H    15.481032     5.703940     8.723941
 H    15.779612     4.090866     9.372047
 H    10.770225     3.950192     5.931969
 H    12.206298     2.924586     6.133086
 H    14.940297     4.707897    14.793370
 H    14.547836     7.124740    15.128857
 H    13.435281     8.448029    13.360061
 H    12.123801     6.959353    10.185242
 H    13.909756     9.311926    11.004227
 H    12.995237     9.182056     9.494005
 H    14.333142     8.067676     9.824190
 H    10.598415     7.732173    12.019912
 H    10.771660     8.929184    10.723436
 H    11.612652     9.160506    12.255066
 H    14.006326     2.827050    11.689740
 H    13.928171     2.565726    14.736363
 H    13.762889     1.263626    13.542596
 H    12.519079     2.509079    13.666315
 H    16.424849     3.426474    11.993258
 H    16.039243     1.789484    12.549405
 H    16.279626     3.091140    13.722696
 H     6.373713     3.770973     8.639174
 H     9.655088     2.423815     9.308063
 H     6.837719     2.525177    10.416421
 H     8.088375     1.296945    10.664414
 H     7.406647     1.537610     9.051774
 H     9.840510     4.662216    10.861171
 H     9.722507     3.042916    11.688313
 H     8.344241     4.106190    11.539890
 H    11.314399     6.504098     6.921537
 H    12.397173     4.608969     5.638158
 H    13.696765    -2.615263     7.541630
 H    12.098268    -3.183400     7.028102
 H    12.149111    -3.869054     9.314388
 H    13.026062    -2.405231     9.827407
 H    15.936636     1.168873     5.961741
 H    14.277921    -0.747050     8.674984
 H    16.330741     1.446123     8.108273
 H    16.095518     0.588896     9.636162
 H    14.791273     1.607049     9.009132
 H    10.917037    -0.246940     3.687718
 H     9.666430     0.327459     6.408834
 H     8.809545     0.159747     4.866083
 H     9.934770     1.505959     5.109512
 H     6.812498    -3.859479    10.286938
 H     9.280496    -2.647491     7.768748
 H     6.302019    -2.422704     8.463009
 H     7.032105    -2.069522     6.890382
 H     7.439316    -1.074373     8.299371
 H     7.961576    -4.429491     6.677723
 H     7.244304    -4.893122     8.226379
 H     8.978469    -5.110492     7.960282
 H    14.831532     1.838944     3.851002
 H    12.523312     1.079924     3.391941
 H    16.589229    -1.654974     8.592108
 H    15.733515    -2.182530     7.132183
 H    16.886436    -0.852655     7.043599
 H     9.701839    -2.179238     4.388382
 H    11.426974    -2.530644     4.578596
 H    10.436306    -2.163228     5.999611
 H     7.301879    -4.029957    12.706402
 H     9.496527    -3.291907    13.566645
 H    12.305616    -0.848050    13.781426
 H    10.815416    -0.310353    12.998248
 H    10.772684    -1.613449    14.218334
 H    13.390429    -3.020020    13.122135
 H    11.929243    -3.927741    13.540387
 H    12.630622    -4.085212    11.927017
 H    12.111444    -1.654042    11.476171
 H     5.877207     5.531154     6.974836
 H     7.704104     6.912012     6.063481
 H    10.169199     8.178368     8.352105
 H    10.931028     8.936103     6.939478
 H     9.178454     8.687156     6.979392
 H     9.680023     1.237993    14.565828
 H    11.106423     5.420180    14.975174
 H    10.681666     7.807452    15.462141
 H     8.394371     8.571695    16.070239
 H     6.534114     6.929318    16.183365
 H     6.958498     4.536016    15.689854
 H    11.165767     7.630320     4.756509
 H    10.448972     6.017927     4.593967
 H     9.413263     7.443503     4.711313

 ! This the TS Figure S53 !
 
 C    15.662529    -0.961403     7.999031  0.118837
 C    14.664937    -1.771065     8.609551  0.178147
 C    15.068656    -2.865339     9.423312  0.145902
 C    16.429941    -3.086193     9.655975 -0.169213
 C    17.401837    -2.255197     9.116066 -0.114278
 C    17.009813    -1.211440     8.289356 -0.190256
 N    13.287639    -1.530655     8.360463 -0.824786
 C    12.519755    -2.480730     7.560570 -0.029944
 C    11.095431    -2.473753     8.092154 -0.073860
 N    10.822109    -1.078161     8.388439 -0.820351
 C     9.526769    -0.513972     8.300536  0.175555
 C     8.441340    -1.018880     9.063653  0.118467
 C     7.169133    -0.466323     8.878419 -0.170744
 C     6.956345     0.592527     8.005265 -0.120055
 C     8.026167     1.098668     7.276353 -0.172055
 C     9.307297     0.551458     7.388368  0.122302
 C     8.609056    -2.151186    10.066628 -0.172511
 C     8.006171    -1.818720    11.437840 -0.377901
 C    10.405432     1.071243     6.475350 -0.165930
 C    10.074965     0.790962     5.001906 -0.367242
 C    14.078977    -3.851796    10.024378 -0.175936
 C    14.180429    -5.225293     9.337756 -0.366895
 C    15.410358     0.156814     6.990400 -0.158935
 C    15.013963     1.479086     7.656515 -0.373704
 P    12.228153    -0.295791     9.233172 10.679383
 P    12.086889    -0.903571    11.519101  9.741304
Sc    12.601581     1.236923    12.516301 10.235560
 C    13.483413     3.280101    11.394640  0.284885
 C    13.481924     3.957517    10.047080 -0.445683
 C     8.015189    -3.462789     9.529489 -0.364053
 C    10.697082     2.559774     6.697399 -0.373096
 N    12.465440     3.381277    12.252021 -0.580093
 C    11.527346     4.440702    12.253770  0.141130
 C    10.152066     4.107030    12.353401  0.094192
 C     9.205332     5.130006    12.416807 -0.158777
 C     9.584682     6.466599    12.391464 -0.119522
 C    10.931905     6.785785    12.331825 -0.165930
 C    11.926788     5.803189    12.277736  0.118468
 C     9.677480     2.668462    12.291578 -0.181893
 C     8.418924     2.380123    13.114316 -0.395685
 C    13.374809     6.275171    12.342856 -0.183745
 C    13.738393     7.231088    11.195827 -0.369021
 N    14.245861     1.521192    13.878860 -0.584906
 C    14.703393     1.174019    15.195383  0.048703
 C    14.729051     2.194900    16.173453  0.146988
 C    15.137141     1.867351    17.469285 -0.173498
 C    15.508959     0.572840    17.805789 -0.112700
 C    15.465106    -0.418745    16.837144 -0.181858
 C    15.057204    -0.154973    15.523320  0.125346
 C    14.345482     3.636206    15.876422 -0.190873
 C    13.153893     4.081687    16.736577 -0.378533
 C    15.032195    -1.309835    14.534154 -0.181873
 C    16.451260    -1.808159    14.215984 -0.365409
 C    14.553094     2.371994    11.648276 -0.313955
 C    15.064308     1.874151    12.907220  0.386996
 C    16.560072     1.724027    12.991280 -0.459593
 C     9.489640     2.237590    10.832201 -0.359603
 C    13.657788     6.952427    13.692341 -0.372559
 C    15.549342     4.572548    16.068925 -0.369626
 C    14.169379    -2.467292    15.055957 -0.372363
 C    14.253185    -4.011112    11.537807 -0.371758
 C    14.450321    -0.196554     5.850978 -0.376297
 C    11.436977    -1.618839    14.049092 -0.409417
 C    11.171101    -1.165612    15.171715  0.137814
 C    10.882887    -0.578992    16.439822 -0.035587
 C     9.552059    -0.463317    16.884215 -0.109368
 C     9.270082     0.098197    18.125357 -0.128963
 C    10.304118     0.553909    18.943598 -0.116239
 C    11.626757     0.441484    18.513830 -0.140332
 C    11.918941    -0.120583    17.275356 -0.069304
 H    15.228778     2.231755    10.811684  0.151752
 H    16.875234     1.354947    13.967383  0.169596
 H    17.043801     2.684840    12.792783  0.167724
 H    16.894102     1.023215    12.219181  0.191991
 H    13.510859     3.188083     9.270111  0.197828
 H    14.366267     4.586838     9.917481  0.159433
 H    15.753955    -1.432570    17.099155  0.125282
 H    15.829670     0.339053    18.816894  0.123827
 H    15.165582     2.647281    18.226541  0.117726
 H    14.031493     3.698358    14.829677  0.154293
 H    15.904100     4.557791    17.104019  0.124575
 H    15.281785     5.605329    15.825852  0.127256
 H    16.389235     4.278546    15.429496  0.128906
 H    12.288253     3.428144    16.585226  0.159819
 H    12.853235     5.103898    16.483207  0.128141
 H    13.398947     4.067044    17.804088  0.120032
 H    14.577369    -0.965794    13.596689  0.167031
 H    14.589332    -2.906146    15.968270  0.103274
 H    14.113945    -3.261384    14.306788  0.133349
 H    13.149069    -2.140696    15.271750  0.144395
 H    17.092557    -1.012017    13.828967  0.116846
 H    16.410848    -2.600783    13.463091  0.144536
 H    16.934381    -2.217711    15.111192  0.117404
 H     8.153134     4.875681    12.479082  0.118682
 H    10.453154     2.020258    12.749302  0.105866
 H     8.710446     2.849238    10.366858  0.137928
 H     9.195753     1.188408    10.762328  0.174110
 H    10.405446     2.366016    10.246253  0.156198
 H     8.512055     2.741628    14.142886  0.148065
 H     8.240254     1.302247    13.143146  0.158577
 H     7.533088     2.841722    12.665321  0.131285
 H    14.036217     5.405838    12.278182  0.135818
 H    12.585557     4.562368     9.908540  0.168696
 H    12.956277    -3.483049     7.618922  0.120813
 H    12.518335    -2.182776     6.498677  0.109604
 H    10.388659    -2.835334     7.338597  0.130735
 H    11.018231    -3.125799     8.977526  0.126987
 H    16.731557    -3.927277    10.274022  0.105020
 H    13.075666    -3.446313     9.872399  0.157051
 H    15.228001    -4.439436    11.797972  0.102668
 H    13.483278    -4.683221    11.935692  0.116403
 H    14.139712    -3.041581    12.028647  0.172790
 H    16.387978     0.330086     6.519327  0.114786
 H    14.048633     1.372428     8.158746  0.149717
 H    14.931209     2.278300     6.911108  0.115402
 H    15.763089     1.781358     8.397095  0.114172
 H     7.856952     1.915113     6.578117  0.103874
 H    11.312087     0.512355     6.721353  0.151720
 H     9.824677     3.182823     6.470107  0.114656
 H    11.516840     2.890731     6.050193  0.117928
 H    10.985071     2.751496     7.735288  0.139574
 H    10.901926     1.103151     4.355544  0.118916
 H     9.177678     1.331187     4.679765  0.116296
 H     9.896990    -0.276632     4.833852  0.129718
 H    18.455408    -2.437226     9.312614  0.107923
 H    17.767853    -0.584057     7.824205  0.102052
 H    13.405401    -5.902064     9.714988  0.122139
 H    14.072414    -5.159344     8.250361  0.123725
 H    15.152657    -5.690817     9.537626  0.117561
 H    14.507225     0.569710     5.068154  0.110202
 H    14.708524    -1.158368     5.398837  0.123910
 H    13.419165    -0.250246     6.201767  0.160189
 H     5.962096     1.016742     7.888915  0.107629
 H     6.331869    -0.865582     9.444344  0.104962
 H     8.198268    -2.637523    12.139417  0.125993
 H     8.462659    -0.917020    11.854773  0.153350
 H     6.921019    -1.672260    11.392141  0.105982
 H     8.183457    -4.283436    10.236076  0.120679
 H     6.933243    -3.368812     9.377818  0.117544
 H     8.457567    -3.746491     8.569432  0.122679
 H     9.681774    -2.285355    10.231953  0.169255
 H     8.833963     7.251523    12.433286  0.122816
 H    11.230714     7.830497    12.344590  0.115417
 H    13.405939     6.291816    14.526358  0.146358
 H    14.715992     7.224661    13.772599  0.126422
 H    13.069202     7.869021    13.805831  0.126390
 H    11.591083    -2.312850    13.249175  0.264959
 H     8.749937    -0.822827    16.247071  0.138562
 H     8.238633     0.179667    18.455594  0.124454
 H    10.080158     0.991087    19.912999  0.121594
 H    12.437526     0.791212    19.147803  0.122627
 H    12.949201    -0.214766    16.944546  0.125583
 H    14.805496     7.477558    11.227636  0.127652
 H    13.515378     6.807101    10.213999  0.131649
 H    13.186508     8.173355    11.277506  0.126922

 ! This is the Product Figure S53 !
scf done:    -2729.959372
 C    -2.507515     3.093801     2.038586
 C    -2.458852     1.690553     1.944850
 C    -3.576137     0.964471     2.397516
 C    -4.692735     1.614340     2.918761
 C    -4.728268     3.006190     2.993458
 C    -3.630647     3.742020     2.544885
 C    -1.276096     1.022766     1.391837
 C    -1.378615     0.049483     0.442187
 P     0.037710    -0.969815    -0.368293
 P    -1.093503    -1.113426    -2.517345
 N    -1.892520    -2.709383    -2.428187
 C    -3.193347    -2.938407    -1.891430
 C    -3.379424    -3.629023    -0.666669
 C    -4.682342    -3.922353    -0.250136
 C    -5.791020    -3.502356    -0.971660
 C    -5.602505    -2.783173    -2.144022
 C    -4.323500    -2.504641    -2.632838
 C    -2.228759    -4.059949     0.230976
 C    -2.031620    -5.583302     0.205985
 C    -4.209872    -1.761925    -3.953165
 C    -4.758640    -0.333009    -3.843711
Sc     0.801243     0.830925     1.178776
 N     2.035684     2.569516     1.049707
 C     1.542149     3.844708     0.611228
 C     1.256134     4.079762    -0.752488
 C     0.745046     5.327469    -1.126072
 C     0.527742     6.330753    -0.192045
 C     0.813460     6.090074     1.146702
 C     1.312107     4.857387     1.577176
 C     1.468603     3.026984    -1.826142
 C     2.382064     3.518656    -2.958145
 C     1.609095     4.660848     3.058113
 C     0.406425     5.020607     3.941462
 N     2.044706     0.101776     2.818068
 C     3.331383     0.426692     2.850199
 C     3.933096     1.384040     1.990747
 C     3.361885     2.408634     1.228013
 C     4.316454     3.385959     0.582078
 C     1.482728    -0.840485     3.747081
 C     0.661866    -0.346432     4.790500
 C     0.055915    -1.260867     5.655417
 C     0.243411    -2.629626     5.508297
 C     1.053624    -3.101329     4.485535
 C     1.685524    -2.233573     3.587310
 C     0.494712     1.145354     5.034718
 C     1.582390     1.645974     5.999242
 C     2.568862    -2.845025     2.506458
 C     1.772484    -3.770302     1.575906
 C     4.283383    -0.198720     3.845392
 C     3.750849    -3.622191     3.110998
 C    -0.896354     1.532893     5.545143
 C     0.126600     2.543432    -2.389553
 C     2.843986     5.464063     3.497102
 N     0.096006    -1.838473    -3.646231
 C    -0.050842    -3.286930    -3.807565
 C    -0.924317    -3.773097    -2.657186
 C     1.168927    -1.148471    -4.286617
 C     2.484322    -1.281793    -3.765730
 C     3.545352    -0.629567    -4.400748
 C     3.337928     0.157445    -5.524078
 C     2.054810     0.270139    -6.041364
 C     0.955973    -0.380394    -5.463838
 C     2.803791    -2.144237    -2.554955
 C     3.586365    -1.374277    -1.483321
 C    -0.366044    -0.202346    -6.210467
 C    -1.122031    -1.497833    -6.517129
 C     3.583407    -3.405961    -2.962989
 C    -1.282914     0.853180    -5.578177
 C    -2.409632    -3.565960     1.672934
 C    -4.888917    -2.530478    -5.095672
 H     5.016092     1.408677     2.047676
 H     3.765882    -0.801057     4.591400
 H     4.855268     0.583808     4.352204
 H     5.003745    -0.835884     3.321828
 H     4.260335     3.288400    -0.507529
 H     5.346352     3.204677     0.892958
 H     1.204160    -4.172065     4.376205
 H    -0.238578    -3.324611     6.190487
 H    -0.573015    -0.893586     6.460173
 H     0.642842     1.656723     4.076091
 H     1.494705     1.145985     6.970628
 H     1.487212     2.724353     6.166260
 H     2.587821     1.450914     5.614486
 H    -1.686089     1.148373     4.894544
 H    -0.989422     2.622532     5.575721
 H    -1.076498     1.168129     6.562604
 H     2.968532    -2.031772     1.891708
 H     1.354815    -4.620153     2.127167
 H     2.427807    -4.176189     0.796537
 H     0.956733    -3.230505     1.088077
 H     4.333519    -3.022030     3.814523
 H     4.424497    -3.966894     2.318640
 H     3.400375    -4.509316     3.649520
 H     0.518482     5.513461    -2.172564
 H     1.962142     2.164210    -1.362102
 H     1.916566     4.334016    -3.522615
 H     2.583848     2.703889    -3.660677
 H     3.339791     3.888573    -2.577683
 H    -0.529107     2.158904    -1.601968
 H     0.285934     1.740941    -3.115046
 H    -0.403653     3.358330    -2.895530
 H     1.827933     3.599822     3.214290
 H     4.050429     4.419199     0.816907
 H     0.925437    -3.782791    -3.782731
 H    -0.519902    -3.518706    -4.774497
 H    -1.448161    -4.698372    -2.915488
 H    -0.296111    -3.963656    -1.772678
 H     4.550999    -0.741537    -4.004217
 H     1.854075    -2.450787    -2.105158
 H     4.585081    -1.090233    -1.833141
 H     3.715548    -1.996721    -0.591846
 H     3.053699    -0.466868    -1.186841
 H    -0.070564     0.204623    -7.186825
 H    -1.628919     0.548428    -4.586853
 H    -2.163990     1.014448    -6.209659
 H    -0.764643     1.811243    -5.472638
 H    -6.467748    -2.445881    -2.708997
 H    -3.147497    -1.691343    -4.197635
 H    -5.825824    -0.332280    -3.595273
 H    -4.637259     0.200872    -4.792566
 H    -4.234330     0.232344    -3.067276
 H    -4.728271    -2.017131    -6.050118
 H    -5.970855    -2.611405    -4.943347
 H    -4.488948    -3.545466    -5.184000
 H     4.170680     0.663188    -6.005624
 H     1.893105     0.863373    -6.938509
 H     3.740352    -4.058862    -2.097248
 H     3.064135    -3.983863    -3.733905
 H     4.568787    -3.143047    -3.364534
 H    -1.924146    -1.295065    -7.235542
 H    -0.460354    -2.249753    -6.959468
 H    -1.576857    -1.924288    -5.622128
 H    -6.794140    -3.727051    -0.619107
 H    -4.827054    -4.472846     0.675601
 H    -1.525555    -3.812697     2.269365
 H    -2.534052    -2.480238     1.702299
 H    -3.276261    -4.023791     2.162291
 H    -1.175616    -5.872825     0.825551
 H    -2.915650    -6.099762     0.597601
 H    -1.857169    -5.956988    -0.807796
 H    -1.319503    -3.577937    -0.137504
 H     0.136039     7.295126    -0.503955
 H     0.643847     6.876578     1.877283
 H    -0.482343     4.446383     3.666349
 H     0.634705     4.813740     4.992589
 H     0.154158     6.084387     3.870632
 H    -2.358302    -0.226607     0.036612
 H    -1.658517     3.673189     1.684769
 H    -3.648455     4.828203     2.590377
 H    -5.600479     3.512260     3.398263
 H    -5.540374     1.028921     3.266801
 H    -3.554895    -0.121019     2.347348
 H     3.052579     5.296840     4.559643
 H     3.738197     5.182318     2.933685
 H     2.685042     6.538844     3.353426


Complex 2

 C     6.859633     9.976495    12.064350
 C     6.778282     8.990176    13.079594
 C     6.548607     9.378572    14.427394
 C     6.412695    10.733277    14.734549
 C     6.517775    11.707137    13.745569
 C     6.744313    11.324141    12.431438
 N     6.981499     7.602076    12.843625
 C     8.197431     7.128948    12.194528
 C     8.247356     5.638791    12.483040
 N     6.900052     5.150818    12.247176
 C     6.584169     3.781018    12.438467
 C     6.362725     2.976619    11.289265
 C     6.009992     1.633431    11.461077
 C     5.896713     1.074190    12.730383
 C     6.163450     1.852871    13.851433
 C     6.512084     3.203308    13.731610
 C     6.614541     3.532271     9.895306
 C     5.656323     3.010237     8.821153
 C     6.912107     3.978338    14.979157
 C     5.892302     3.900820    16.119050
 C     6.542506     8.337019    15.537015
 C     5.728086     8.741660    16.769092
 C     7.127204     9.651454    10.599825
 C     8.582448     9.982278    10.227826
 P     5.607673     6.447512    12.449630
 P     4.494774     6.926712    10.558875
Sc     2.962146     6.245658    12.421752
 N     1.747781     4.770278    10.944418
 C     1.879000     5.039065     9.500856
 N     1.538580     7.216065    13.718109
 C     1.845449     6.961976    15.012044
 C     2.363823     5.745537    15.483781
 C     2.452939     4.496933    14.805966
 C     2.367028     3.236623    15.629985
 C     0.514872     8.178302    13.426898
 C    -0.844862     7.789037    13.582031
 C    -1.848044     8.701122    13.245090
 C    -1.544783     9.965510    12.754266
 C    -0.215986    10.335927    12.611554
 C     0.831596     9.470258    12.949252
 C    -1.252421     6.426179    14.130623
 C    -1.681570     6.509147    15.605144
 C     2.254042     9.994192    12.842975
 C     2.611654    10.411376    11.412649
 C     1.621661     8.044282    16.044670
 C     2.482385    11.164625    13.813288
 C    -2.377586     5.768951    13.316756
 N     2.551810     4.435076    13.493880
 C     2.387817     3.189196    12.766328
 C     2.441124     3.504439    11.271646
 C     8.065171     3.238033     9.475557
 C     8.287550     3.498689    15.474463
 C     7.982580     7.995404    15.950292
 C     6.165960    10.354573     9.634743
 C     0.318129     4.697885    11.275465
 H    -2.339993    10.657992    12.491928
 H     0.023287    11.330172    12.244064
 H     2.944436     9.191067    13.130903
 H     1.884522    12.037380    13.526834
 H     3.535933    11.459272    13.805547
 H     2.206781    10.902679    14.839677
 H     2.576872     9.558498    10.727924
 H     3.628027    10.813260    11.387531
 H     1.933882    11.187290    11.039109
 H     8.213049     7.283470    11.105823
 H     9.063027     7.643340    12.627174
 H     8.594079     5.476528    13.515838
 H     8.959893     5.142430    11.810453
 H     6.244892    11.037328    15.763306
 H     6.428699    12.759837    14.002053
 H     6.830050    12.088488    11.663642
 H     6.949479     8.582985    10.458347
 H     5.133899    10.060830     9.836460
 H     6.397723    10.057464     8.606098
 H     6.242117    11.446617     9.684302
 H     8.794973     9.681593     9.195699
 H     9.300356     9.479688    10.882736
 H     8.767948    11.060113    10.305446
 H     6.093280     7.427771    15.124455
 H     8.557502     7.626445    15.097478
 H     7.992250     7.223802    16.729208
 H     8.491044     8.881579    16.347451
 H     6.202931     9.555117    17.329614
 H     5.640868     7.891271    17.453775
 H     4.717975     9.066190    16.501087
 H     5.839543     1.009085    10.588032
 H     5.629371     0.026233    12.843900
 H     6.120004     1.398162    14.838720
 H     6.993001     5.032029    14.698197
 H     9.043040     3.548297    14.684864
 H     8.236625     2.457873    15.814651
 H     8.631766     4.110280    16.315970
 H     4.932905     4.327008    15.818338
 H     6.253548     4.469872    16.982871
 H     5.725958     2.871735    16.457108
 H     6.491335     4.617699     9.960390
 H     8.782984     3.631533    10.200463
 H     8.284049     3.691119     8.502133
 H     8.236597     2.157916     9.392719
 H     5.792442     1.940394     8.622998
 H     5.836953     3.537727     7.878816
 H     4.609554     3.172908     9.092171
 H    -2.888838     8.414055    13.367856
 H    -0.371902     5.777500    14.078614
 H    -0.877699     6.873699    16.248666
 H    -2.536757     7.184406    15.722050
 H    -1.982436     5.521856    15.973996
 H    -2.167601     5.770958    12.243720
 H    -2.519449     4.730639    13.636962
 H    -3.335137     6.279787    13.463789
 H     1.394492     2.754220    15.469521
 H     3.140294     2.517550    15.343616
 H     2.458925     3.450495    16.695937
 H     0.655573     8.534836    15.908915
 H     1.686497     7.654903    17.062055
 H     2.388664     8.816880    15.922772
 H     2.551369     5.708172    16.551107
 H     3.188336     2.472844    12.994139
 H     1.436097     2.704510    13.029783
 H     2.017733     2.669560    10.689991
 H     3.485008     3.632739    10.967328
 H    -0.181985     3.897514    10.707977
 H     0.180503     4.520224    12.341819
 H    -0.155883     5.649767    11.024001
 H     1.427597     6.006992     9.268874
 H     2.935235     5.091059     9.233456
 H     1.369291     4.257638     8.914998

Adduct for the Proton transfer from phenylacetylene to the complex 2


 C    14.000689    -1.696279    14.492957  0.149717
 C    14.309777    -0.460251    13.876628  0.036072
 C    14.171220     0.755279    14.593477  0.147057
 C    13.760702     0.706151    15.928711 -0.177768
 C    13.467009    -0.503496    16.549645 -0.127212
 C    13.577792    -1.685479    15.827244 -0.173938
 N    14.751298    -0.396343    12.513056 -0.645501
 C    16.066863    -0.370078    12.265514  0.330292
 C    17.068858    -0.746496    13.336871 -0.453228
 C    14.491028     2.105092    13.964608 -0.189644
 C    13.328488     3.097862    14.101099 -0.382098
 C    14.153670    -3.034777    13.785949 -0.193431
 C    15.281030    -3.872256    14.410889 -0.366307
Sc    13.348086    -0.481990    10.831095 10.227137
 P    13.199603    -2.674121     9.854850  9.794127
 P    13.057393    -2.588062     7.529471 10.658179
 N    14.427242    -3.584081     6.833504 -0.835893
 C    15.798243    -3.214786     6.863675  0.176811
 C    16.334741    -2.341157     5.876794  0.118794
 C    17.690117    -1.992174     5.947412 -0.194132
 C    18.531657    -2.501903     6.927018 -0.113836
 C    18.015431    -3.388166     7.860981 -0.166838
 C    16.664411    -3.750309     7.857315  0.149153
 C    15.576044    -1.755206     4.686862 -0.155767
 C    14.752124    -0.513156     5.052556 -0.371977
 C    16.194861    -4.741887     8.911268 -0.173950
 C    16.769187    -6.144142     8.645871 -0.367123
 N    14.724497     0.761415     9.778977 -0.579875
 C    16.043085     0.607875     9.916508  0.345475
 C    16.983640     1.121356     8.851012 -0.470921
 N    11.950107     0.995229     9.599262 -0.513288
 C    10.633690     0.458001     9.208185 -0.247729
 C    14.203440     1.564541     8.683382 -0.114797
 C    12.773031     1.146111     8.378316 -0.129108
 C    11.775813     2.275939    10.299541 -0.259884
 N    11.968708    -3.953090     7.039974 -0.820414
 C    12.685929    -5.215929     7.117498 -0.081394
 C    14.035571    -4.941624     6.463256 -0.022004
 C    10.554162    -3.857084     7.013659  0.176492
 C     9.734546    -4.446061     8.011244  0.126325
 C     8.343946    -4.393362     7.862649 -0.169188
 C     7.747731    -3.731922     6.797193 -0.120532
 C     8.552762    -3.119849     5.844652 -0.171493
 C     9.946384    -3.181647     5.921339  0.116040
 C    10.305092    -5.129797     9.244666 -0.169613
 C     9.644692    -4.633821    10.537904 -0.376037
 C    10.762243    -2.570094     4.794745 -0.161889
 C    10.525849    -3.316674     3.473871 -0.366203
 C    10.192882    -6.659010     9.147541 -0.364734
 C    10.494198    -1.069029     4.631309 -0.370607
 C    14.745479    -2.760845     3.885112 -0.376523
 C    16.547847    -4.292540    10.334279 -0.376981
 C    15.780115     2.704246    14.546625 -0.366467
 C    12.850099    -3.845772    13.789559 -0.371239
 C    16.636301    -0.005466    11.031140 -0.232946
 C    10.782680    -1.121038    12.248949 -0.497292
 C    10.217359    -0.338384    12.992831  0.244419
 C     9.526669     0.564375    13.854480 -0.059524
 C     8.411560     1.277907    13.377400 -0.104777
 C     7.720948     2.138696    14.222828 -0.127374
 C     8.131097     2.297755    15.546977 -0.108707
 C     9.234655     1.591321    16.026016 -0.132244
 C     9.933192     0.726192    15.190809 -0.093147
 H    12.785826     0.166959     7.884177  0.205591
 H    12.302220     1.868880     7.691894  0.135087
 H    17.713751    -0.111877    10.979003  0.105252
 H    16.665509    -0.641229    14.344041  0.159323
 H    17.975870    -0.143971    13.250457  0.144684
 H    17.358050    -1.794614    13.198485  0.174326
 H    18.023210     0.967316     9.141224  0.147475
 H    16.835991     2.191343     8.668588  0.146951
 H    13.348790    -2.630650    16.312519  0.117986
 H    13.156694    -0.524961    17.591171  0.117000
 H    13.675904     1.632274    16.491775  0.111309
 H    14.658349     1.936570    12.895728  0.160315
 H    15.675050     2.899027    15.620034  0.122258
 H    16.019816     3.654785    14.056857  0.125157
 H    16.632533     2.032185    14.413260  0.136932
 H    12.396719     2.682726    13.705259  0.147483
 H    13.551800     4.023091    13.557850  0.124449
 H    13.146132     3.372257    15.145878  0.121666
 H    14.414671    -2.844441    12.738490  0.177849
 H    12.580571    -4.172751    14.800787  0.107602
 H    12.967356    -4.738109    13.167342  0.148196
 H    12.012564    -3.268882    13.390255  0.151560
 H    16.236843    -3.341905    14.413492  0.120719
 H    15.413008    -4.804035    13.851324  0.136801
 H    15.047277    -4.136505    15.448847  0.115976
 H    16.818731     0.593847     7.904564  0.183410
 H    14.778716    -5.675499     6.794610  0.120291
 H    13.947539    -5.031284     5.368202  0.109158
 H    12.133389    -5.989741     6.573863  0.131470
 H    12.839361    -5.560289     8.152862  0.135324
 H    18.672253    -3.808655     8.618191  0.104834
 H    15.102298    -4.782319     8.864979  0.165792
 H    17.631641    -4.246831    10.495236  0.095579
 H    16.136363    -5.003721    11.059245  0.118483
 H    16.109892    -3.312567    10.539947  0.192142
 H    16.363779    -1.405409     4.005220  0.113760
 H    13.939121    -0.770335     5.737738  0.150073
 H    14.314597    -0.064591     4.152708  0.114478
 H    15.383810     0.243934     5.531078  0.108792
 H     8.091195    -2.606491     5.004200  0.101837
 H    11.814756    -2.694770     5.058869  0.149647
 H     9.454927    -0.870218     4.344669  0.112828
 H    11.137570    -0.646657     3.851302  0.119460
 H    10.693552    -0.530441     5.562967  0.130733
 H    11.163623    -2.910352     2.680552  0.118740
 H     9.484625    -3.228909     3.142723  0.115491
 H    10.752227    -4.382293     3.578180  0.130605
 H    19.583469    -2.227464     6.946991  0.106168
 H    18.095613    -1.325275     5.188792  0.101597
 H    16.357409    -6.869458     9.356823  0.121671
 H    16.550047    -6.500435     7.634029  0.121775
 H    17.859678    -6.149626     8.760844  0.114736
 H    14.413557    -2.303709     2.945643  0.109668
 H    15.335297    -3.648772     3.635333  0.122853
 H    13.863730    -3.082421     4.440386  0.161556
 H     6.664789    -3.693068     6.710437  0.106375
 H     7.715711    -4.865711     8.613543  0.103715
 H    10.176880    -5.036124    11.406534  0.128726
 H     9.676655    -3.542350    10.598252  0.144768
 H     8.597621    -4.947320    10.619523  0.107438
 H    10.638121    -7.137204    10.027471  0.121180
 H     9.142949    -6.970810     9.093377  0.115784
 H    10.697567    -7.049674     8.259148  0.121986
 H    11.359615    -4.848783     9.321165  0.172974
 H    14.775021     1.437345     7.757065  0.151586
 H    14.250304     2.636582     8.933662  0.140825
 H    10.127252     1.142250     8.509896  0.131876
 H    10.767426    -0.516200     8.733069  0.214611
 H    10.012226     0.328474    10.095016  0.160833
 H    11.138887     2.123732    11.174634  0.173367
 H    12.741144     2.661326    10.636583  0.177059
 H    11.302654     3.027306     9.648239  0.142064
 H     8.088588     1.138931    12.350121  0.142018
 H     6.858363     2.683050    13.849591  0.133726
 H     7.588549     2.970084    16.205594  0.132543
 H     9.552510     1.713102    17.057428  0.133214
 H    10.793120     0.174279    15.555791  0.164324
 H    11.145899    -1.894660    11.560921  0.283446

Proton Transfer Transition State:
C    16.138276    -3.429787     7.471638
 C    15.076377    -2.947917     6.654981
 C    15.376866    -2.075105     5.571025
 C    16.699478    -1.645412     5.398617
 C    17.730537    -2.086093     6.217086
 C    17.444704    -2.992050     7.228546
 N    13.737655    -3.369166     6.893668
 C    13.326970    -4.751275     6.637600
 C    12.121080    -5.035649     7.527870
 N    11.371587    -3.789957     7.554010
 C     9.956480    -3.728883     7.685894
 C     9.294714    -4.272044     8.814968
 C     7.896095    -4.267105     8.843752
 C     7.149093    -3.702229     7.818774
 C     7.803919    -3.139744     6.730652
 C     9.197870    -3.153001     6.634395
 C    10.044174    -4.862841     9.998401
 C     9.575096    -4.266563    11.331834
 C     9.843238    -2.589608     5.380675
 C     9.462582    -3.413677     4.142057
 C    14.398470    -1.594479     4.499283
 C    13.525490    -0.412551     4.937057
 C    15.935660    -4.451704     8.580365
 C    16.492009    -5.826163     8.167789
 P    12.483217    -2.406049     7.790843
 P    13.207538    -2.561434    10.065312
Sc    13.901804    -0.313046    10.917887
 N    15.755448     0.526729    10.117980
 C    15.677416     1.317369     8.896974
 C    14.264833     1.262319     8.341520
 N    13.247042     1.395799     9.399941
 C    11.910151     1.235994     8.801816
 C    11.774938    -0.237418    11.590122
 C    10.648958    -0.120691    12.097226
 C     9.361819     0.002231    12.686090
 C     9.195980    -0.148990    14.078172
 C     7.936981    -0.022795    14.653066
 C     6.821558     0.255327    13.861472
 C     6.973797     0.405259    12.482563
 C     8.227884     0.280425    11.896166
 N    14.973639    -0.397369    12.827802
 C    16.299685    -0.527911    12.919898
 C    16.975883    -0.846773    14.238463
 C    14.190939    -0.402167    14.034864
 C    13.735882    -1.617341    14.597603
 C    12.984092    -1.563240    15.776291
 C    12.677097    -0.355257    16.390130
 C    13.115055     0.832302    15.816280
 C    13.867549     0.835303    14.638900
 C    14.035919    -2.978148    13.986159
 C    14.922028    -3.836485    14.902662
 C    14.331898     2.163862    14.062224
 C    13.171378     3.153407    13.889632
 C    12.744507    -3.733791    13.646570
 C    15.451045     2.784314    14.912257
 C     9.928222    -6.394730    10.025715
 C     9.509259    -1.106564     5.175745
 C    13.561617    -2.704018     3.855684
 C    16.569991    -4.019733     9.908465
 C    13.322718     2.697771    10.077744
 C    16.964996     0.200416    10.578572
 C    18.193681     0.467691     9.737432
 C    17.191144    -0.364111    11.842481
 H    14.099305     0.289125     7.866651
 H    14.125843     2.036768     7.569385
 H    18.227050    -0.586608    12.074029
 H    16.282129    -0.864986    15.077347
 H    17.760306    -0.112602    14.444470
 H    17.463229    -1.825098    14.168513
 H    19.099605     0.153691    10.257316
 H    18.290938     1.533308     9.501467
 H    12.637213    -2.491538    16.222744
 H    12.099954    -0.338919    17.310943
 H    12.871414     1.777569    16.294138
 H    14.750699     1.961881    13.070093
 H    15.097847     3.001716    15.926627
 H    15.798515     3.725088    14.470222
 H    16.310390     2.112718    14.997707
 H    12.347913     2.704056    13.326619
 H    13.510033     4.051469    13.360339
 H    12.770987     3.480908    14.855186
 H    14.575568    -2.818207    13.046516
 H    12.180315    -3.985942    14.551973
 H    12.980234    -4.667160    13.125476
 H    12.100588    -3.142462    12.992259
 H    15.858569    -3.335123    15.161758
 H    15.169799    -4.783369    14.410689
 H    14.405974    -4.076773    15.839248
 H    18.139000    -0.075353     8.786987
 H    14.139263    -5.452547     6.852838
 H    13.051163    -4.876635     5.579134
 H    11.498506    -5.833965     7.112167
 H    12.458602    -5.343329     8.530960
 H    18.251854    -3.370617     7.849929
 H    14.860027    -4.541381     8.759708
 H    17.664488    -3.999277     9.852416
 H    16.295350    -4.726749    10.698608
 H    16.216271    -3.030688    10.207319
 H    15.044350    -1.208316     3.698956
 H    12.841190    -0.696526     5.741287
 H    12.926406    -0.050366     4.093708
 H    14.144065     0.420362     5.287947
 H     7.221411    -2.700199     5.924371
 H    10.924689    -2.674315     5.512024
 H     8.436189    -0.952101     5.015108
 H    10.033672    -0.712053     4.298411
 H     9.805181    -0.510838     6.044743
 H     9.978387    -3.034876     3.252484
 H     8.385271    -3.369106     3.946498
 H     9.732910    -4.466707     4.268341
 H    18.751134    -1.753529     6.044563
 H    16.924124    -0.974328     4.572107
 H    16.271293    -6.575827     8.935761
 H    16.077143    -6.180272     7.218634
 H    17.580801    -5.783593     8.047680
 H    13.061228    -2.318946     2.959893
 H    14.190012    -3.547367     3.551578
 H    12.795933    -3.076860     4.536904
 H     6.063284    -3.698056     7.868925
 H     7.384570    -4.699159     9.699684
 H    10.184852    -4.660797    12.150918
 H     9.672967    -3.177514    11.334215
 H     8.530708    -4.514261    11.552201
 H    10.508568    -6.811200    10.856633
 H     8.885533    -6.706908    10.157555
 H    10.291208    -6.848743     9.098356
 H    11.098709    -4.589692     9.896198
 H    16.348669     0.951937     8.110232
 H    15.968910     2.361943     9.093718
 H    11.729605     2.017901     8.047959
 H    11.839931     0.256396     8.322170
 H    11.155123     1.295531     9.585537
 H    12.538904     2.745161    10.836640
 H    14.291044     2.818512    10.569267
 H    13.179038     3.526086     9.366491
 H     8.344596     0.387116    10.821951
 H     6.109169     0.616902    11.859230
 H     5.839553     0.352824    14.315946
 H     7.824322    -0.142250    15.727402
 H    10.066813    -0.361970    14.690174
 H    12.146295    -1.385772    10.798751

Product Complex 8:

 C     3.389268    -2.136189    -2.233298
 C     2.492399    -1.608601    -3.203067
 C     2.993528    -0.759583    -4.228365
 C     4.354001    -0.422917    -4.214069
 C     5.228274    -0.923811    -3.258473
 C     4.742468    -1.787337    -2.287966
 N     1.120482    -1.989197    -3.170172
 C     0.721113    -3.352428    -3.526074
 C    -0.596128    -3.635507    -2.814963
 N    -1.328357    -2.376540    -2.857327
 C    -2.748518    -2.292110    -2.870210
 C    -3.534985    -2.862116    -1.836680
 C    -4.928830    -2.813572    -1.947261
 C    -5.554014    -2.183550    -3.014810
 C    -4.778343    -1.602913    -4.009803
 C    -3.382722    -1.657748    -3.969971
 C    -2.930140    -3.534209    -0.613051
 C    -3.538195    -3.016081     0.697562
 C    -2.603430    -1.078216    -5.138494
 C    -2.890241    -1.853500    -6.432785
 C     2.198467    -0.195053    -5.405175
 C     1.376209     1.049149    -5.044317
 C     2.949579    -3.101215    -1.142415
 C     3.510249    -4.512282    -1.389371
 P    -0.239393    -0.998799    -2.517686
 P     0.020635    -1.084380    -0.100309
Sc     0.381248     1.306629     0.961043
 N     1.984807     2.251968    -0.178800
 C     1.621141     3.112943    -1.299078
 C     0.167217     2.884168    -1.674371
 N    -0.698895     2.851086    -0.484024
 C    -2.052947     2.416542    -0.867811
 C    -1.372232     1.723091     2.243186
 C    -2.369350     1.914828     2.947348
 C    -3.504202     2.129772     3.785663
 C    -3.338936     2.396765     5.158640
 C    -4.445773     2.610987     5.972949
 C    -5.734930     2.561666     5.441256
 C    -5.911285     2.293860     4.083560
 C    -4.810007     2.080312     3.261614
 N     1.836622     1.207308     2.563895
 C     3.146852     1.036930     2.348759
 C     4.045579     0.603471     3.483795
 C     1.391042     1.235525     3.932817
 C     0.938536     0.060847     4.573702
 C     0.524817     0.148531     5.906861
 C     0.552407     1.351911     6.600061
 C     0.986058     2.503152     5.952426
 C     1.403955     2.472252     4.619326
 C     0.858573    -1.284171     3.867734
 C     1.661364    -2.377818     4.587854
 C     1.838130     3.770595     3.952868
 C     0.681524     4.780271     3.908633
 C    -0.602213    -1.726669     3.697155
 C     3.070838     4.389147     4.627849
 C    -3.063783    -5.063192    -0.691535
 C    -2.868985     0.420766    -5.325476
 C     1.356477    -1.220355    -6.169177
 C     3.352058    -2.619525     0.257019
 C    -0.775672     4.169608     0.165738
 C     3.272133     1.938305    -0.016349
 C     4.291702     2.314732    -1.068985
 C     3.777635     1.278342     1.117263
 H     0.070000     1.911579    -2.168893
 H    -0.173259     3.656360    -2.383932
 H     4.833167     1.038405     1.082027
 H     3.690128    -0.331986     3.923903
 H     4.041798     1.345514     4.287435
 H     5.071909     0.465175     3.140798
 H     5.292749     2.008358    -0.764725
 H     4.306686     3.396804    -1.239990
 H     0.172891    -0.748524     6.409647
 H     0.234634     1.393360     7.638630
 H     0.999743     3.447387     6.491353
 H     2.111542     3.536630     2.919053
 H     2.865298     4.657095     5.670214
 H     3.374510     5.303649     4.105960
 H     3.923538     3.703114     4.624027
 H    -0.201863     4.342123     3.435598
 H     0.973762     5.677232     3.349668
 H     0.393173     5.101512     4.915681
 H     1.282971    -1.168577     2.864172
 H    -1.071735    -1.914302     4.669898
 H    -0.652253    -2.649235     3.109830
 H    -1.190088    -0.960335     3.184826
 H     2.710508    -2.099094     4.730188
 H     1.636435    -3.306072     4.007110
 H     1.243304    -2.598522     5.576420
 H     4.069668     1.827116    -2.025048
 H     1.487384    -4.072478    -3.222142
 H     0.592733    -3.442132    -4.615886
 H    -1.169618    -4.408190    -3.336593
 H    -0.401874    -3.979335    -1.787670
 H     5.424686    -2.200799    -1.549920
 H     1.856525    -3.144152    -1.154694
 H     4.439855    -2.621389     0.391913
 H     2.922900    -3.281341     1.016366
 H     2.983946    -1.608763     0.447341
 H     2.966549     0.147323    -6.111795
 H     0.557716     0.800296    -4.363191
 H     0.941470     1.493331    -5.947186
 H     2.005588     1.808393    -4.567262
 H    -5.265091    -1.117578    -4.852205
 H    -1.541752    -1.201494    -4.912115
 H    -3.917061     0.618120    -5.577542
 H    -2.253437     0.821133    -6.138585
 H    -2.633483     0.979650    -4.414601
 H    -2.278334    -1.468912    -7.256462
 H    -3.941309    -1.765124    -6.729748
 H    -2.668117    -2.918468    -6.313325
 H     6.282276    -0.659603    -3.285662
 H     4.736867     0.225582    -4.999387
 H     3.123337    -5.214727    -0.642915
 H     3.253129    -4.897148    -2.381509
 H     4.603916    -4.518018    -1.314768
 H     0.998606    -0.781828    -7.107563
 H     1.944943    -2.109288    -6.417938
 H     0.487751    -1.536559    -5.590427
 H    -6.638755    -2.146270    -3.071375
 H    -5.535420    -3.265677    -1.167210
 H    -2.999394    -3.438862     1.551734
 H    -3.470649    -1.926480     0.766454
 H    -4.591813    -3.296412     0.804360
 H    -2.589345    -5.537436     0.174829
 H    -4.118128    -5.363173    -0.700563
 H    -2.599785    -5.468301    -1.595893
 H    -1.867617    -3.277094    -0.581530
 H     2.222259     2.917529    -2.193931
 H     1.790218     4.169640    -1.038585
 H    -2.509124     3.133321    -1.567874
 H    -1.999714     1.437057    -1.349098
 H    -2.666262     2.334555     0.030600
 H    -1.446386     4.096992     1.023013
 H     0.209526     4.475947     0.526377
 H    -1.149496     4.931948    -0.535405
 H    -4.946627     1.867045     2.205567
 H    -6.912426     2.249918     3.662907
 H    -6.596867     2.728399     6.081471
 H    -4.301932     2.815407     7.030714
 H    -2.334265     2.426285     5.568743
 H    -1.406989    -0.874552     0.044443

Adduct for 1,3 addition of phenylacetylene to complex 2 Figure S54

Sc     3.491835     6.638681    14.164667
 C     6.656152     8.396932    20.054835
 C     5.551954     8.550185    20.530380
 C     4.248896     8.734396    21.084588
 C     3.586526     9.967274    20.946227
 C     2.315791    10.143089    21.484378
 C     1.689725     9.098838    22.165326
 C     2.341265     7.873523    22.308988
 C     3.611603     7.687868    21.774051
 P     4.752257     7.509973    12.302230
 P     6.920840     7.374958    13.146605
 N     7.963754     6.550461    11.897910
 C     8.051282     5.141129    11.760050
 C     7.290279     4.418308    10.805478
 C     7.482312     3.036536    10.693451
 C     8.365998     2.352216    11.518049
 C     9.097075     3.059749    12.464364
 C     8.969945     4.446076    12.590967
 C     6.285164     5.089775     9.882676
 C     6.833321     5.199658     8.451468
 C     9.869138     5.173151    13.576710
 C    11.348849     5.020883    13.195252
 N     1.929167     5.255836    13.676123
 C     2.292100     4.019314    13.307970
 C     1.377558     3.194753    12.432565
 N     4.382229     5.051314    15.205150
 C     5.176551     5.449397    16.356013
 C     4.373451     6.504934    17.115725
 N     3.982714     7.642798    16.238421
 C     5.108250     8.594595    16.105575
 C     8.268139     7.468744    10.811244
 C     8.650871     8.768293    11.507762
 N     7.675605     8.945344    12.569633
 C     7.691511    10.117977    13.366337
 C     6.860915    11.206483    12.995158
 C     6.869547    12.366269    13.777373
 C     7.670921    12.469615    14.908235
 C     8.497127    11.408925    15.260431
 C     8.531626    10.233537    14.502935
 C     6.002837    11.154302    11.743654
 C     4.528996    11.463817    12.027583
 C     9.515401     9.141002    14.887589
 C    10.963434     9.602204    14.659960
 C     4.925359     4.381652     9.884498
 C     9.627637     4.723496    15.022496
 C     9.327668     8.659359    16.331937
 C     6.555945    12.095993    10.662395
 C     0.568268     5.689937    13.609591
 C     0.111581     6.480348    12.528034
 C    -1.210564     6.940078    12.552989
 C    -2.068383     6.634302    13.600944
 C    -1.607107     5.861121    14.660985
 C    -0.294135     5.385339    14.696020
 C     0.988513     6.825721    11.334161
 C     1.148223     8.342362    11.159415
 C     0.164462     4.539260    15.876318
 C    -0.424622     3.121203    15.812885
 C     0.447399     6.194418    10.041937
 C    -0.169027     5.184458    17.228695
 C     4.447798     3.846920    14.645312
 C     3.514748     3.423713    13.674586
 C     5.521399     2.872112    15.059171
 C     2.820129     8.349037    16.803981
 H    -3.092865     6.996514    13.593517
 H    -2.281146     5.622673    15.479690
 H     1.254144     4.450584    15.812019
 H    -1.518897     3.149560    15.866628
 H    -0.063475     2.514847    16.651137
 H    -0.150380     2.609833    14.886277
 H     0.208996     6.209728    17.295395
 H     0.274599     4.604305    18.045385
 H    -1.248547     5.223264    17.409624
 H     8.613001     9.613085    10.805682
 H     9.684308     8.696003    11.892813
 H     9.099191     7.075288    10.215639
 H     7.412213     7.651851    10.142549
 H     9.141616    11.501394    16.132061
 H     7.661669    13.377981    15.505878
 H     6.237901    13.204356    13.492006
 H     6.052693    10.124417    11.375160
 H     4.119056    10.742537    12.740388
 H     3.943833    11.383665    11.104887
 H     4.386294    12.476752    12.423548
 H     5.980613    11.996130     9.735006
 H     7.604693    11.878938    10.434879
 H     6.498871    13.144815    10.978413
 H     9.325829     8.288475    14.228881
 H    11.120087     9.924225    13.626066
 H    11.667649     8.790009    14.873928
 H    11.218678    10.446092    15.311323
 H     9.509138     9.465731    17.051950
 H    10.029160     7.849395    16.560360
 H     8.312774     8.283682    16.493394
 H     6.914112     2.484572     9.949037
 H     8.489875     1.276588    11.418567
 H     9.803941     2.530853    13.100076
 H     9.614842     6.233720    13.504913
 H    11.530720     5.372505    12.175009
 H    11.675682     3.976092    13.249176
 H    11.984485     5.602446    13.873014
 H     8.590638     4.909156    15.319684
 H    10.278648     5.271372    15.713348
 H     9.832924     3.654737    15.155203
 H     6.093039     6.093610    10.273157
 H     7.783480     5.741579     8.420304
 H     6.122252     5.726660     7.805197
 H     7.006842     4.206962     8.018770
 H     4.978611     3.369726     9.465446
 H     4.212644     4.952483     9.279295
 H     4.529076     4.322642    10.902112
 H    -1.572736     7.543935    11.725113
 H     1.990301     6.414799    11.508300
 H     0.329562     5.110743    10.137071
 H    -0.530307     6.610972     9.773823
 H     1.132499     6.390467     9.210716
 H     1.563891     8.810745    12.057294
 H     1.841344     8.554822    10.340403
 H     0.190641     8.825930    10.933691
 H     6.513373     3.312631    14.915483
 H     5.424961     2.605482    16.118134
 H     5.468306     1.953257    14.474446
 H     1.581097     3.434809    11.382210
 H     1.548322     2.125201    12.569440
 H     0.326002     3.418820    12.621035
 H     3.707681     2.451586    13.235695
 H     5.380048     4.617475    17.042499
 H     6.151066     5.849012    16.037783
 H     4.927542     6.878298    17.989059
 H     3.451138     6.034728    17.473066
 H     5.393421     8.988797    17.091870
 H     5.966117     8.099148    15.645856
 H     4.820838     9.416342    15.447746
 H     2.557338     9.193061    16.158872
 H     1.963029     7.672314    16.868567
 H     3.033140     8.737277    17.810180
 H     4.081243    10.778718    20.421347
 H     1.813586    11.100063    21.374570
 H     0.698081     9.240481    22.585504
 H     1.858468     7.059463    22.842209
 H     4.124629     6.737742    21.886609
 H     7.635437     8.276005    19.649359

Transition State of Figure S54

 C     7.120142     9.726752    14.170148
 C     6.693091     8.976749    13.038628
 C     6.306300     9.663296    11.858957
 C     6.230714    11.061210    11.887204
 C     6.587507    11.793208    13.010603
 C     7.056675    11.121752    14.131510
 N     6.790219     7.551465    13.117137
 C     8.122324     6.977034    12.944221
 C     8.074461     6.062388    11.734611
 N     6.820226     5.340402    11.829994
 C     6.782910     4.021987    11.311261
 C     6.243001     3.780651    10.023100
 C     6.259024     2.476706     9.516221
 C     6.810026     1.424976    10.238128
 C     7.368235     1.669902    11.487471
 C     7.367288     2.952258    12.043302
 C     5.736163     4.913679     9.146757
 C     4.374379     4.626800     8.505980
 C     8.015951     3.161849    13.403223
 C     7.433189     2.242423    14.485416
 C     6.118015     8.981997    10.512432
 C     7.353755     9.241600     9.632482
 C     7.735780     9.084926    15.407718
 C     6.988526     9.436723    16.700587
 P     5.502862     6.277111    12.754186
 P     3.568910     6.736592    11.877830
Sc     3.081338     5.835728    14.289557
 N     2.929690     3.531631    13.530071
 C     3.889185     3.094714    12.512198
 N     1.242902     7.180646    14.373206
 C     0.296212     7.193592    15.326931
 C     0.183805     6.261490    16.367188
 C     0.849166     5.037006    16.522365
 C     0.374146     4.160824    17.660558
 C     1.062137     8.168854    13.337606
 C     1.498059     9.498627    13.533612
 C     1.322229    10.422364    12.499576
 C     0.700323    10.068675    11.308846
 C     0.237822     8.769563    11.142228
 C     0.407890     7.801806    12.136520
 C     2.152444     9.954255    14.828967
 C     3.670495    10.056185    14.672010
 C    -0.149130     6.402505    11.915825
 C    -1.661863     6.346745    12.184940
 C    -0.767566     8.276681    15.343871
 C     0.156595     5.851326    10.517371
 C     1.583005    11.280555    15.353400
 N     1.815316     4.624103    15.709634
 C     2.249912     3.245303    15.881507
 C     3.271219     2.896487    14.813615
 C     1.581080     3.166367    13.068608
 C     6.777603     5.246901     8.065428
 C     9.540534     2.976438    13.332692
 C     4.844246     9.414212     9.777718
 C     9.223733     9.452222    15.532937
 C     5.184029     6.470557    15.428656
 C     4.360000     6.134740    16.313211
 C     3.899455     5.960060    17.664351
 H     0.568554    10.803456    10.519128
 H     1.672535    11.442081    12.634324
 H     1.955470     9.187966    15.585872
 H     1.858922    12.121864    14.708765
 H     1.985794    11.494624    16.349517
 H     0.490224    11.266126    15.424175
 H     4.100859     9.101543    14.359072
 H     4.137518    10.357425    15.615698
 H     3.941385    10.796070    13.912843
 H     8.849448     7.782917    12.811788
 H     8.417599     6.394347    13.831612
 H     8.918472     5.363302    11.740244
 H     8.135340     6.650222    10.804428
 H     7.384593    11.690539    14.998078
 H     6.530037    12.878535    13.001741
 H     5.920631    11.586879    10.988459
 H     6.047045     7.905116    10.679603
 H     3.958855     9.257598    10.398132
 H     4.721916     8.822941     8.864021
 H     4.883714    10.468155     9.478618
 H     7.268952     8.705546     8.680519
 H     8.278537     8.920240    10.123067
 H     7.456948    10.309407     9.408026
 H     7.685343     7.999680    15.283349
 H     9.785255     9.180290    14.633567
 H     9.677044     8.935298    16.386368
 H     9.355002    10.528716    15.688393
 H     7.015362    10.513293    16.901241
 H     7.448994     8.931346    17.556808
 H     5.940378     9.130807    16.651475
 H     5.849437     2.286676     8.527465
 H     6.817595     0.420483     9.822680
 H     7.815806     0.848234    12.041795
 H     7.806586     4.193989    13.701943
 H     9.998667     3.626245    12.581040
 H     9.797379     1.943617    13.071176
 H    10.003383     3.199621    14.300630
 H     6.347661     2.348914    14.561862
 H     7.866373     2.482296    15.462824
 H     7.649034     1.187821    14.281699
 H     5.614839     5.789549     9.790567
 H     7.748537     5.496137     8.504663
 H     6.448090     6.100190     7.462038
 H     6.929219     4.397367     7.388909
 H     4.412857     3.781792     7.808708
 H     4.036964     5.501445     7.940325
 H     3.615106     4.415861     9.263879
 H    -0.263339     8.498157    10.217308
 H     0.337293     5.748600    12.646886
 H    -1.904650     6.618954    13.215819
 H    -2.201255     7.031321    11.520137
 H    -2.047452     5.335883    12.007347
 H     1.225027     5.916714    10.291626
 H    -0.153857     4.801729    10.448722
 H    -0.389701     6.391741     9.736292
 H    -0.054087     3.220452    17.294269
 H     1.202695     3.904590    18.329438
 H    -0.391268     4.668533    18.248661
 H    -1.193827     8.444583    14.353113
 H    -1.571318     8.013905    16.033759
 H    -0.343262     9.232523    15.665800
 H    -0.594100     6.464626    17.093430
 H     2.702877     3.070498    16.867868
 H     1.399302     2.551817    15.804319
 H     3.353549     1.802181    14.706032
 H     4.264769     3.268244    15.098066
 H     1.486439     2.074056    12.961126
 H     0.822775     3.532881    13.760904
 H     1.415483     3.626892    12.092583
 H     3.700991     3.628018    11.580828
 H     4.902251     3.329242    12.832854
 H     3.815048     2.009010    12.343712
 C     3.033081     6.883661    18.276863
 C     2.640408     6.709928    19.600135
 C     3.089699     5.614770    20.338455
 C     3.945639     4.690109    19.738224
 C     4.346233     4.854500    18.415836
 H     2.680169     7.738162    17.709808
 H     1.978292     7.439792    20.058227
 H     2.780877     5.485777    21.371768
 H     4.312835     3.838783    20.305576
 H     5.029791     4.144649    17.958647
 H     6.097026     6.977207    15.147898

Product of Figure S54

 C     3.200159     6.714957    17.926108
 C     2.864814     6.129045    16.624961
 C     3.454279     6.519680    15.456439
 H     4.290267     7.230360    15.467398
 C     2.956102     5.993421    19.111221
 C     3.279666     6.513969    20.360747
 C     3.841691     7.786336    20.468679
 C     4.065491     8.531439    19.310223
 C     3.746947     8.008026    18.060957
 C     8.752476     4.895411    14.028365
 C     8.410262     5.097196    12.547447
 C     9.682080     5.310146    11.712204
 C     7.574291     3.958215    11.985774
 C     6.280967     4.149298    11.433768
 C     5.618260     3.063132    10.803576
 C     6.247378     1.815740    10.760447
 C     7.490830     1.611923    11.346383
 C     8.140090     2.679208    11.952755
 N     5.657794     5.423431    11.462096
 C     5.505043     6.228073    10.253261
 C     5.809272     7.657392    10.670580
 N     5.139955     7.820031    11.949448
 C     4.937942     9.122673    12.485727
 C     5.863316     9.718039    13.376604
 C     5.579922    10.987374    13.892444
 C     4.438677    11.683323    13.515251
 C     3.562330    11.115340    12.598118
 C     3.786806     9.839760    12.074405
 C     4.259171     3.231936    10.142773
 C     3.283348     2.101059    10.487311
 C     7.188777     9.067001    13.741855
 C     7.343627     8.853085    15.252606
 C     2.819015     9.273658    11.049418
 C     2.887358    10.063922     9.732786
 P     5.253111     6.324856    12.971346
 P     2.955859     6.037820    13.679720
Sc     1.955708     4.536588    15.606928
 N    -0.236865     4.692356    15.510725
 C    -1.139036     4.184853    16.356688
 C    -0.831073     3.364406    17.453682
 C     0.401939     2.824566    17.843433
 C     0.363836     1.910432    19.049993
 N     1.559140     3.054320    17.217539
 C     2.716563     2.309221    17.702045
 C     3.963741     2.722197    16.943285
 N     3.695961     2.869635    15.500394
 C     4.947258     3.257981    14.832844
 C     3.201165     1.618911    14.906595
 C     4.396188     3.342210     8.614722
 C     8.367123     9.878760    13.181241
 C     1.381182     9.212605    11.572764
 C    -0.741446     5.513383    14.441886
 C    -0.836055     6.914190    14.622222
 C    -1.359125     7.680185    13.575961
 C    -1.756367     7.100236    12.377365
 C    -1.638271     5.726314    12.207460
 C    -1.144895     4.910572    13.228748
 C    -0.421781     7.603678    15.916135
 C     0.498415     8.805040    15.664954
 C    -1.043771     3.409002    13.004395
 C    -2.344883     2.795392    12.469218
 C    -1.639182     8.040102    16.747365
 C     0.128639     3.078501    12.071019
 C    -2.616218     4.429764    16.133633
 H    -2.154781     7.718087    11.577198
 H    -1.450130     8.755202    13.703286
 H     0.146342     6.881611    16.512454
 H    -2.262460     8.748668    16.189324
 H    -1.309782     8.536556    17.666669
 H    -2.270523     7.194900    17.036513
 H     1.355617     8.525910    15.047315
 H     0.876355     9.188380    16.618385
 H    -0.029952     9.626394    15.167647
 H     5.409327     8.377856     9.947286
 H     6.900637     7.816790    10.736729
 H     6.207566     5.874780     9.492010
 H     4.485499     6.170326     9.841328
 H     6.279645    11.446187    14.586881
 H     4.240091    12.670853    13.923696
 H     2.679799    11.668931    12.287461
 H     3.134952     8.243788    10.856024
 H     1.322751     8.589931    12.468487
 H     0.721790     8.772556    10.816419
 H     0.990220    10.208780    11.811248
 H     2.251091     9.599098     8.971012
 H     3.907509    10.115601     9.337274
 H     2.539099    11.094292     9.870255
 H     7.215896     8.080844    13.268870
 H     8.280568    10.010351    12.098064
 H     9.316992     9.373021    13.388909
 H     8.416595    10.875974    13.632467
 H     7.324103     9.803191    15.797622
 H     8.298571     8.364954    15.476288
 H     6.543070     8.222537    15.650594
 H     5.749207     0.984980    10.267926
 H     7.957369     0.630722    11.317009
 H     9.126500     2.527500    12.384533
 H     7.815286     6.011086    12.468850
 H     9.441512     5.480634    10.658156
 H    10.350645     4.443578    11.763449
 H    10.238688     6.179741    12.078882
 H     7.845125     4.812289    14.633384
 H     9.333584     5.742799    14.407896
 H     9.349480     3.989652    14.184118
 H     3.829464     4.164398    10.524068
 H     5.061921     4.157340     8.319329
 H     3.419485     3.516137     8.149301
 H     4.805864     2.415117     8.197344
 H     3.603196     1.139987    10.070022
 H     2.293211     2.319703    10.075642
 H     3.177868     1.979206    11.568695
 H    -1.945244     5.275983    11.266974
 H    -0.835898     2.942490    13.973340
 H    -3.202135     3.041289    13.103804
 H    -2.573106     3.146253    11.457082
 H    -2.259672     1.704065    12.422914
 H     1.068628     3.496567    12.446692
 H     0.245777     1.994352    11.959105
 H    -0.036650     3.503259    11.074375
 H     0.726764     0.905731    18.805579
 H     1.002221     2.292700    19.854763
 H    -0.650184     1.817658    19.439896
 H    -2.987757     3.758186    15.351138
 H    -3.183983     4.227980    17.043657
 H    -2.822686     5.447080    15.799102
 H    -1.679198     3.068313    18.059232
 H     2.907857     2.478519    18.770945
 H     2.561270     1.225113    17.589963
 H     4.767605     1.987298    17.116772
 H     4.317103     3.695470    17.302164
 H     3.919146     0.795667    15.046846
 H     2.243015     1.339191    15.349840
 H     3.055748     1.769594    13.834689
 H     4.776109     3.378999    13.763594
 H     5.295715     4.210266    15.236751
 H     5.722289     2.491077    14.985083
 H     3.903839     8.613274    17.172144
 H     4.483543     9.532825    19.381568
 H     4.087213     8.198659    21.443621
 H     3.084146     5.928883    21.256470
 H     2.494785     5.012548    19.029699

! Complex 3 product from experimental !

  165
scf done: -2865.150934
 C     2.576895    10.423321    17.073547
 C     2.204925     9.110948    16.764807
 C     2.302762     8.687352    15.432328
 C     2.758197     9.551429    14.440530
 C     3.127860    10.858894    14.760827
 C     3.032392    11.291443    16.081430
 C     1.753932     8.167993    17.857096
 N     2.382103     6.849493    17.776413
 C     3.833853     6.820178    17.819196
 C     4.450190     7.228220    19.162332
 C     5.975396     7.157388    19.141339
Sc     0.849494     5.652102    17.699448
 N     0.333157     4.527177    15.874401
 C     0.490077     5.117784    14.572692
 C     1.758251     5.041836    13.947746
 C     1.933091     5.657583    12.705408
 C     0.894714     6.342098    12.086188
 C    -0.343369     6.410267    12.708987
 C    -0.579521     5.808240    13.949989
 C     2.906564     4.254507    14.559623
 C     4.268507     4.935449    14.383730
 C    -1.983471     5.906424    14.534855
 C    -2.421119     7.362466    14.748548
 P    -0.263041     7.952748    17.805759
 P    -0.753860     9.182443    19.813301
 N    -1.419030    10.734177    19.151049
 C    -0.619704    11.839500    18.750480
 C    -0.718528    12.289328    17.409365
 C     0.033740    13.397282    17.011294
 C     0.889250    14.045601    17.893669
 C     0.979420    13.603595    19.207471
 C     0.219056    12.522218    19.665745
 C    -1.638779    11.620004    16.402110
 C    -0.886461    11.155119    15.150231
 C     0.291160    12.161907    21.141108
 C    -0.151309    13.336406    22.026585
 N     1.153930     3.786461    18.725213
 C     2.108698     3.579120    19.777249
 C     1.913174     4.147229    21.055350
 C     2.879484     3.930038    22.043929
 C     4.009838     3.163554    21.797149
 C     4.195885     2.612620    20.535141
 C     3.270934     2.813011    19.506784
 C     0.701452     4.994385    21.398074
 C     1.102220     6.457437    21.620806
 C     3.549483     2.196556    18.142134
 C     3.403172     0.666868    18.161503
 N    -2.431919     8.764142    20.293340
 C    -2.819164     7.766068    21.225674
 C    -2.683477     8.005889    22.616435
 C    -3.144454     7.038009    23.514747
 C    -3.749699     5.867694    23.072089
 C    -3.891606     5.644044    21.707737
 C    -3.425993     6.570253    20.769317
 C    -2.136383     9.313315    23.164923
 C    -1.004016     9.109059    24.178603
 C    -3.621428     6.293042    19.288306
 C    -3.116849     4.904629    18.880469
 C     0.264209     2.807303    18.465625
 C    -0.434228     2.680443    17.259914
 C    -0.282640     3.360051    16.020735
 C    -0.878755     2.621529    14.842060
 C    -3.427864     9.574385    19.601716
 C    -2.812704    10.958583    19.502942
 C    -0.017085     1.765157    19.524227
 C     4.939596     2.581566    17.616645
 C    -0.068042     4.451326    22.609923
 C    -3.014515     5.190314    13.644639
 C     2.938694     2.827926    13.987951
 C    -5.094153     6.461866    18.882210
 C    -3.267175    10.157050    23.773895
 C     1.684522    11.663131    21.544942
 C    -2.804438    12.545356    16.016872
 H     0.902483     1.289474    19.873036
 H    -0.696835     0.995086    19.156674
 H    -0.471512     2.243503    20.398758
 H    -1.108536     1.831950    17.214022
 H    -0.528713     1.585256    14.841063
 H    -0.624384     3.083874    13.889030
 H    -1.969341     2.591749    14.935398
 H     2.735354     4.367048    23.028498
 H     4.743946     2.999188    22.581216
 H     5.083667     2.016394    20.340577
 H     2.807663     2.593791    17.442261
 H     5.073780     3.666665    17.591785
 H     5.083488     2.195505    16.601776
 H     5.738949     2.163301    18.237642
 H     4.109326     0.213051    18.866032
 H     3.607972     0.249742    17.169266
 H     2.395997     0.355392    18.452074
 H     0.015311     4.969734    20.541447
 H    -0.344112     3.400107    22.477014
 H    -0.983601     5.028823    22.767352
 H     0.529660     4.520055    23.525630
 H     1.793107     6.552216    22.466478
 H     0.218522     7.065464    21.833093
 H     1.593215     6.875939    20.736685
 H     2.899606     5.598004    12.214183
 H     1.049535     6.817042    11.121264
 H    -1.154805     6.943425    12.221338
 H    -1.978736     5.417757    15.515357
 H    -3.123563     5.705304    12.683861
 H    -3.997860     5.189912    14.127848
 H    -2.740496     4.154228    13.430427
 H    -1.734479     7.895314    15.411197
 H    -3.419969     7.389001    15.199228
 H    -2.478463     7.901331    13.796398
 H     2.714404     4.172946    15.635625
 H     2.001191     2.296039    14.175051
 H     3.752536     2.246588    14.434891
 H     3.097251     2.851053    12.903871
 H     4.597340     4.930437    13.338754
 H     5.031272     4.402334    14.959858
 H     4.245067     5.973436    14.726766
 H    -4.354944     9.585012    20.183590
 H    -3.652546     9.190019    18.593771
 H    -3.307209    11.558052    18.729327
 H    -2.915625    11.494349    20.463069
 H    -3.051432     7.218882    24.582554
 H    -4.115166     5.136295    23.788196
 H    -4.373329     4.732722    21.362677
 H    -3.022422     7.027859    18.740202
 H    -5.727679     5.730852    19.397932
 H    -5.218876     6.311206    17.804062
 H    -5.472067     7.457844    19.130419
 H    -2.076038     4.755506    19.183839
 H    -3.173706     4.784215    17.793460
 H    -3.711036     4.100553    19.329285
 H    -1.728648     9.874286    22.319786
 H    -4.061069    10.346391    23.044575
 H    -2.884768    11.124465    24.118073
 H    -3.721296     9.651408    24.633754
 H    -1.348842     8.584366    25.076729
 H    -0.605830    10.077180    24.501298
 H    -0.181181     8.531612    23.748085
 H    -0.041527    13.747932    15.985208
 H     1.475908    14.898508    17.561739
 H     1.633943    14.124589    19.902188
 H    -0.411368    11.341324    21.313889
 H     1.967304    10.778646    20.966176
 H     1.706470    11.391586    22.606219
 H     2.447497    12.432726    21.382341
 H     0.531512    14.188741    21.940034
 H    -0.170115    13.035886    23.080283
 H    -1.151987    13.685430    21.753230
 H    -2.041373    10.724862    16.887146
 H    -3.362598    12.893358    16.892676
 H    -3.504779    12.026850    15.352278
 H    -2.443743    13.435066    15.487674
 H    -0.447209    11.996570    14.602525
 H    -1.573441    10.641837    14.468248
 H    -0.084430    10.461017    15.410564
 H     1.940622     8.638421    18.835633
 H     4.252305     7.463756    17.028579
 H     4.153514     5.796223    17.584933
 H     4.053047     6.574551    19.948208
 H     4.138742     8.249981    19.412366
 H     6.393681     7.817651    18.372982
 H     6.324090     6.139880    18.929619
 H     6.401907     7.457482    20.103810
 H     2.023604     7.668622    15.176364
 H     2.823256     9.200380    13.413892
 H     3.485919    11.532847    13.986958
 H     3.309795    12.307816    16.346373
 H     2.502891    10.774808    18.100058

! Product regarding the Second P atom !

  165
scf done: -2865.069795
 C     7.904224     0.172654    14.948070
 P     7.212014    -1.551986    15.878517
 P     8.525121    -1.921547    17.621496
Sc    10.117636     0.009141    17.155134
 N    10.187860     1.696502    18.570895
 C     8.956077     2.304865    19.002229
 C     8.241784     1.688011    20.060067
 C     7.054145     2.277561    20.499606
 C     6.568483     3.444326    19.924172
 C     7.277910     4.042982    18.892876
 C     8.475542     3.500316    18.413768
 N     6.744556    -2.817249    14.617370
 C     5.524486    -2.275532    14.023108
 C     4.599380    -1.743907    15.125026
 N     5.447686    -1.220282    16.179805
 C     4.827362    -0.708031    17.363979
 C     4.370632     0.639779    17.342351
 C     3.798441     1.207484    18.481356
 C     3.670999     0.478063    19.653891
 C     4.038909    -0.856699    19.650655
 C     4.564848    -1.498912    18.517084
 C     4.395693     1.477759    16.076087
 C     5.022073     2.859273    16.286004
 C     4.563199    -3.025118    18.666346
 C     3.138193    -3.530572    18.360467
 N    12.275877    -0.414441    17.598262
 C    13.046876     0.451192    18.269879
 C    14.514362     0.146566    18.499585
 N     9.272467     0.367647    15.357312
 C    10.317157     0.632783    14.377953
 C    10.359517     2.053277    13.800302
 C    11.530590     2.271863    12.845658
 C     7.561410     0.282908    13.476134
 C     6.643300     1.259087    13.059680
 C     6.275048     1.386896    11.721220
 C     6.825558     0.541789    10.760698
 C     7.738949    -0.434688    11.156236
 C     8.093244    -0.568068    12.495565
 C     8.769039     0.455595    20.780906
 C     7.664974    -0.545182    21.130835
 C     9.210589     4.252650    17.311283
 C     9.510210     5.711156    17.697166
 C     7.106214    -4.197832    14.541343
 C     8.480413    -4.532036    14.388276
 C     8.878455    -5.869608    14.318332
 C     7.964263    -6.907780    14.332053
 C     6.620385    -6.588187    14.415303
 C     6.156972    -5.273350    14.538395
 C     9.574231    -3.504333    14.161197
 C    10.009114    -3.546906    12.685110
 C     4.633302    -5.152519    14.592259
 C     3.977354    -6.133383    15.578968
 C     2.975057     1.630648    15.505307
 C     5.596827    -3.882278    17.951882
 C     4.012463    -5.364873    13.198814
 C    10.777109    -3.710217    15.080763
 C    12.889282    -1.677979    17.267382
 C    13.732074    -1.810188    16.136266
 C    14.355371    -3.041355    15.902852
 C    14.157926    -4.126304    16.744290
 C    13.316969    -3.991791    17.842046
 C    12.672064    -2.784887    18.127464
 C    14.018761    -0.679979    15.153095
 C    13.561862    -1.058358    13.734408
 C    11.813875    -2.691204    19.382417
 C    12.676132    -2.426246    20.627538
 C    15.519259    -0.271568    15.121553
 C    10.932191    -3.924551    19.604470
 C    11.331412     2.197455    19.051365
 C    11.326588     3.442957    19.914771
 C    12.614431     1.659747    18.840864
 C     9.562411     0.850492    22.036727
 C     8.419060     4.237807    15.996106
 H    10.393566     3.570619    20.462842
 H    11.464505     4.329554    19.286109
 H    12.156307     3.411381    20.622639
 H    13.407388     2.235582    19.302684
 H    14.653524    -0.874058    18.864966
 H    14.939830     0.837572    19.228863
 H    15.087626     0.229571    17.574794
 H     6.498778     1.811254    21.306998
 H     5.642725     3.886976    20.281231
 H     6.900799     4.961044    18.450011
 H    10.164323     3.744024    17.135078
 H     8.593787     6.310870    17.722296
 H    10.176932     6.169727    16.958487
 H     9.978507     5.795900    18.680991
 H     8.230676     3.217544    15.653413
 H     8.968603     4.764529    15.207927
 H     7.453714     4.740664    16.118073
 H     9.463776    -0.053009    20.102760
 H     6.987678    -0.158901    21.900963
 H     8.107650    -1.465688    21.525299
 H     7.078117    -0.802842    20.246574
 H    10.439694     1.457015    21.794484
 H     9.910364    -0.043861    22.565551
 H     8.936083     1.426815    22.727519
 H    13.161019    -4.842551    18.498333
 H    11.143674    -1.831520    19.262147
 H    13.402436    -3.233942    20.775554
 H    12.047666    -2.372747    21.523360
 H    13.228353    -1.485789    20.553585
 H    10.319615    -4.141855    18.725956
 H    10.253115    -3.746291    20.444398
 H    11.524114    -4.813064    19.851530
 H    13.436237     0.190206    15.471787
 H    15.674907     0.741118    15.505059
 H    15.912014    -0.289650    14.099730
 H     3.958031    -0.958909    14.700775
 H     3.937878    -2.526050    15.524655
 H     5.032365    -3.017544    13.399371
 H     5.796372    -1.441601    13.367504
 H     3.454706     2.237438    18.450190
 H     4.999246     0.939968    15.340090
 H     4.422158     3.475769    16.963353
 H     5.086249     3.401812    15.335313
 H     6.024700     2.786633    16.713766
 H     4.724758    -3.198343    19.739036
 H     5.504220    -3.839649    16.866593
 H     5.460360    -4.926100    18.256889
 H     6.614477    -3.585799    18.210632
 H     5.890141    -7.391337    14.395916
 H     4.366290    -4.157498    14.944204
 H     4.006949    -7.166409    15.218084
 H     2.921533    -5.873537    15.712204
 H     4.461642    -6.103478    16.557226
 H     2.923586    -5.244307    13.234087
 H     4.225538    -6.378339    12.841595
 H     4.406748    -4.674553    12.445982
 H     3.254298     0.933046    20.548745
 H     3.875210    -1.454044    20.544948
 H     2.998009     2.157801    14.544531
 H     2.489959     0.661919    15.352073
 H     2.341082     2.208926    16.187130
 H     3.057895    -4.601407    18.579182
 H     2.385681    -3.000703    18.952956
 H     2.887499    -3.387668    17.303713
 H     8.288454    -7.942170    14.260818
 H     9.935485    -6.093706    14.211239
 H    11.516932    -2.920904    14.924290
 H    10.471185    -3.683070    16.128863
 H    11.284686    -4.661578    14.892943
 H    10.742804    -2.763017    12.462950
 H    10.475935    -4.509424    12.448665
 H     9.156341    -3.427938    12.008635
 H     9.170104    -2.512512    14.382717
 H    14.654321    -5.072509    16.546624
 H    15.014725    -3.142919    15.044182
 H    16.139510    -0.948555    15.716658
 H    12.509640    -1.352504    13.707642
 H    13.695895    -0.213785    13.050830
 H    14.150902    -1.895049    13.344517
 H    11.288760     0.464589    14.884936
 H    10.317231    -0.090401    13.551412
 H     9.417175     2.254105    13.279515
 H    10.413812     2.763927    14.631791
 H    11.523771     3.287777    12.438088
 H    12.492595     2.127012    13.350259
 H    11.490840     1.577343    11.999364
 H     8.762398    -1.365162    12.786132
 H     8.168749    -1.109413    10.420639
 H     6.543107     0.639054     9.716102
 H     5.559699     2.151934    11.431210
 H     6.215611     1.934932    13.794289
 H     7.238944     0.839259    15.508186

! Adduct formed via the coordination to the Sc metal !

  165
scf done: -2865.108751
 C     6.570823    -4.163426    13.577605
 C     6.496597    -4.570083    14.932694
 C     7.225916    -5.709190    15.364275
 C     8.014926    -6.399993    14.441579
 C     8.123908    -5.977847    13.120852
 C     7.406225    -4.864952    12.701763
 N     5.691598    -3.868988    15.856323
 C     4.500577    -4.463928    16.431972
 C     4.387548    -3.871414    17.830418
 N     4.733071    -2.459898    17.721191
 C     3.840383    -1.475047    18.220212
 C     2.874295    -0.861593    17.374764
 C     2.021425     0.114635    17.900916
 C     2.064335     0.466988    19.242042
 C     2.974675    -0.168594    20.076014
 C     3.875595    -1.130194    19.598859
 C     2.645712    -1.288020    15.931399
 C     1.283978    -1.985593    15.785115
 C     4.779352    -1.760257    20.658366
 C     6.244074    -1.982069    20.277537
 C     7.167550    -6.207228    16.800067
 C     6.539978    -7.606286    16.889054
 C     5.734330    -3.017027    13.031951
 C     6.602751    -1.829184    12.598085
 P     5.895854    -2.110538    16.335061
 P     8.127676    -1.952173    16.954169
Sc     9.828993    -0.307945    17.063251
 N    11.784768    -0.900175    17.826099
 C    12.963403    -1.495282    17.263617
 C    14.144396    -0.713665    17.191986
 C    15.278011    -1.257334    16.582152
 C    15.267149    -2.535461    16.039009
 C    14.111149    -3.296546    16.128067
 C    12.951444    -2.811135    16.745183
 C    14.241854     0.673324    17.806911
 C    15.032697     0.632477    19.124701
 C    11.766414    -3.753712    16.869338
 C    11.265464    -4.223067    15.498273
 C     9.876304     1.688482    14.733408
 N    10.040425     0.421325    14.939334
 C    10.230683    -0.534276    13.844614
 C    11.711705    -0.725691    13.496546
 C    11.895356    -1.656792    12.300300
 C     9.767616     2.506873    13.519941
 C    10.223807     2.176269    12.228869
 C    10.043207     3.060399    11.170627
 C     9.408062     4.286062    11.369551
 C     8.966925     4.637036    12.645096
 C     9.155512     3.763330    13.708418
 N     9.779214     1.524046    18.213143
 C     9.891849     1.043195    19.458742
 C    10.571387    -0.152355    19.795139
 C    11.548738    -0.947072    19.135855
 C    12.282513    -1.924027    20.025780
 C     2.775927    -0.129564    14.935834
 C     4.153645    -3.038246    21.243066
 C     9.247342     2.840407    17.999482
 C     7.853233     3.059665    17.895316
 C     7.397105     4.362252    17.658165
 C     8.271605     5.432001    17.532783
 C     9.639520     5.202587    17.615268
 C    10.152237     3.919877    17.830403
 C     6.820464     1.951991    17.996584
 C     5.753921     2.250025    19.059421
 C    11.658588     3.722108    17.884076
 C    12.397797     4.576798    16.846065
 C     6.158940     1.705365    16.634070
 C    12.209072     3.993476    19.292437
 C     9.226535     1.760850    20.610648
 C    14.861319     1.697174    16.848321
 C    12.132093    -4.959995    17.750625
 C     8.540634    -6.180373    17.478446
 C     4.820021    -3.479645    11.888453
 H     8.148048     1.573468    20.589572
 H     9.366299     2.841377    20.530579
 H     9.615855     1.419708    21.570708
 H    10.402120    -0.460611    20.820758
 H    13.244193    -2.211957    19.599445
 H    11.674095    -2.830883    20.123692
 H    12.436056    -1.513931    21.026035
 H     6.327423     4.534544    17.578386
 H     7.892101     6.436536    17.365656
 H    10.326355     6.035778    17.503388
 H    11.850189     2.669177    17.649942
 H    12.001797     5.025486    19.597846
 H    13.294487     3.846705    19.320156
 H    11.762871     3.327771    20.036658
 H    11.979115     4.445343    15.843281
 H    13.454661     4.299800    16.809822
 H    12.357317     5.644202    17.088441
 H     7.325683     1.018924    18.275552
 H     5.622607     2.596673    16.287642
 H     5.443772     0.881593    16.706984
 H     6.895630     1.429809    15.872970
 H     6.197574     2.484455    20.032832
 H     5.093232     1.387943    19.181440
 H     5.126274     3.101722    18.774272
 H    14.104386    -4.305480    15.724861
 H    10.935125    -3.222908    17.348997
 H    12.906598    -5.575247    17.278681
 H    11.256130    -5.593803    17.911694
 H    12.512140    -4.649565    18.728699
 H    10.983881    -3.374439    14.870195
 H    10.377131    -4.849110    15.604825
 H    12.029545    -4.801669    14.966154
 H    13.224812     1.004432    18.037701
 H    14.584344    -0.057248    19.845474
 H    15.068948     1.625516    19.586340
 H     3.371485    -3.971814    18.225935
 H     5.073010    -4.400665    18.512816
 H     4.594712    -5.554849    16.463312
 H     3.594430    -4.236429    15.843318
 H     1.289830     0.585422    17.248527
 H     3.416205    -2.018317    15.674012
 H     2.035645     0.656469    15.123676
 H     2.619771    -0.488698    13.912458
 H     3.770720     0.320775    14.987599
 H     4.785469    -1.030869    21.480929
 H     6.378575    -2.784599    19.551597
 H     6.818425    -2.233912    21.177870
 H     6.686529    -1.087153    19.832005
 H     8.568499    -7.277366    14.769103
 H     6.544821    -5.505258    17.358378
 H     9.260459    -6.829284    16.965961
 H     8.459925    -6.529346    18.514881
 H     8.928138    -5.157471    17.490277
 H     6.428692    -7.915345    17.934707
 H     7.166141    -8.354156    16.388966
 H     5.552485    -7.642802    16.416670
 H     1.389311     1.221779    19.637090
 H     3.003748     0.091077    21.132476
 H     1.149264    -2.356704    14.762658
 H     1.195438    -2.835538    16.469479
 H     0.456973    -1.300172    16.002332
 H     4.740021    -3.388390    22.100570
 H     3.128302    -2.859176    21.583064
 H     4.128711    -3.847063    20.508292
 H     8.755717    -6.519833    12.421676
 H     7.473110    -4.546493    11.663797
 H     5.978371    -1.006965    12.229924
 H     7.195208    -1.457498    13.439766
 H     7.290488    -2.114034    11.792711
 H     4.169431    -2.659638    11.563310
 H     5.394239    -3.809539    11.015268
 H     4.184397    -4.314057    12.201321
 H     5.092685    -2.669331    13.846912
 H    16.156806    -2.938560    15.562751
 H    16.189347    -0.667560    16.536551
 H    16.064149     0.305095    18.951338
 H    14.291239     1.773200    15.917387
 H    14.886575     2.685872    17.317329
 H    15.893944     1.442953    16.587888
 H     9.800849    -1.483226    14.179530
 H     9.657272    -0.221258    12.964058
 H    12.176533     0.247429    13.292295
 H    12.235039    -1.133649    14.368791
 H    12.956942    -1.812379    12.087507
 H    11.445551    -2.636884    12.488395
 H    11.429122    -1.249112    11.395607
 H     8.817602     4.044452    14.702971
 H     8.481707     5.593995    12.812980
 H     9.268906     4.968639    10.536029
 H    10.407368     2.791182    10.183361
 H    10.750052     1.248866    12.046885
 H     9.737407     2.281718    15.640391
